# Supplementary material for: Incremental Predictive Value of Serum AST-to-ALT Ratio for Incident Metabolic Syndrome: The ARIRANG Study
Source: PLoS One. 2016 Aug 25;11(8):e0161304. doi: 10.1371/journal.pone.0161304 (PMC4999188; doi:10.1371/journal.pone.0161304)
Supplement: S1 Dataset — (XLSX) [file pone.0161304.s001.xlsx]

## Sheet: YY1
W00_sex	W00_age	W00_htncu	W00_dmcu	W00_smoke	W00_exer	W00_waist	W00_glu_fbs	W00_creatinine	W00_tchl	W00_hdl	W00_ldl	W00_tg	W00_crp	W00_ast	W00_alt	W00_ALCOHOL_DAY	W00_BMI	W00_Leptin	W00_Uricacid	W00_SBP	W00_DBP	W00_HbA1C	W00_Adiponectin	w01_smoke	w01_drink	w01_exer	w01_waist	w01_bmi	w01_glu_fbs	w01_creatinine	w01_tchl	w01_hdl	w01_ldl	w01_tg	w01_ast	w01_alt	W01_uricacid	W01_HbA1c	W01_CRP	W01_Leptin	W01_SBP	W01_DBP	W01_ADIPONECTIN	W01htncu	W01dmCU	M0_1	M0_2	M0_3	M0_4
2	58			1	1	81	92	0.86	228	46	159	101	0.98	28	28	5	23.0818	3.47	5.5	110	60	5.2	4832.6	1	3	1	79	23.358	89	0.79	228	48	135	141	26	23		5.2	0.31		140	80	4619			0	0	1	0
1	47			3	2	89	100	1.13	147	42	83	120	1.14	34	28	250	24.9443	1.18	6.3	120	90	4.9	5037	2	3	2	91	25.8756	109	1.13	137	34	42	379	32	32		5	0.87		140	70	3964			0	0	0	1
2	62			1	1	80	88	0.95	217	60	136	82	0.55	36	25	3.33333	22.7363	3.41	3.8	160	90	5.6	29817	1	3	1	83	22.5055	94	0.83	201	48	123	89	31	24		5.9	0.4		141	80	19688			0	0	0	1
2	51			1	2	80	92	0.9	165	48	89	144	0.41	30	24	51.0714	23.6234	5.54	3.2	110	70	5.7	8659.3	1	3	2	81	23.0379	92	0.8	208	52	109	123	27	25		6.4	0.42		131	79	5665			0	0	1	0
2	50	2		1	1	66	87	0.81	202	73	111	73	0.27	29	18		18.6289	2.11	4.1	150	90	5	15499	1	3	1	66	18.4432	91	0.72	205	58	120	65	27	18		5.6	0.42		132	90	14259			0	0	0	1
1	59			3	1	78	84	0.97	219	46	148	86	0.62	30	30		23.0119	1.34	4.5	120	90	5.5	4971.5	3	1	1	75	21.0196	87	0.87	191	46	123	106	28	33		5.6	0.45		132	82	8546			0	0	0	1
2	55			1	1	90	90	0.76	176	38	116	109	1.23	23	17		25.8489	6.89	3.2	110	60	5.9	15596	1	1	1	89	24.4794	86	0.73	202	46	116	125	30	28		6.3	0.78		142	84	13879			1	0	1	0
2	46	4		1	1	82	87	0.77	214	50	139	134	1.94	20	17		24.4011	12.06	4.2	130	90	5.3	12654	1	1	1	78	23.4624	89	0.69	269	53	191	117	24	22		5.5	1.05		134	91	18199			0	0	0	1
2	46			1	2	81	90	0.97	164	40	108	69	0.3	26	16	15.6667	27.5827	5.74	3.4	130	90	5.3	8472.3	1	3	1	88	26.7404	93	0.84	131	42	66	76	23	15		5.3	0.48		134	76	6492	2		0	0	1	1
2	53	2		1	1	93	91	0.82	209	54	128	108	0.4	25	17		29.6323	8.01	3.8	110	70	6	7182.4	1	1	1	101	30.3035	84	0.71	206	53	113	101	28	26		5.8	0.37		170	110	10311			1	0	0	1
1	53			1		88	102	1.01	260	50	176	176	1.14	53	82		25.0498	1.9	5.9	120	70	5.4	5340.2	1	1	1	86	23.686	99	0.84	192	36	112	139	27	37		5.6	1.41		108	72	4281			0	1	0	0
2	51				1	80	91	0.89	183	43	121	62	0.2	25	15	3.33333	25.5548	7.77	3.3	120	80	5.3	11593	1	3	1	78	24.2876	91	0.82	164	43	102	44	19	14		5.3	0.4		131	82	10249			0	0	1	0
2	59			1	1	82	94	0.82	178	46	109	94	0.54	39	26	5	21.7408	4.17	3.7	170	110	5.4	14830	1	3	1	72	19.9991	93	0.81	174	43	107	77	21	12		5.3	3.33		137	101	12604			0	0	1	1
2	60			1	1	72	87	0.96	171	46	99	118	0.66	25	16		20.8099	4.1	5.1	120	70	5.3	14290	1	1	1	72	20.5066	89	0.99	200	45	130	90	23	15	6.4	5.4			100	70				0	0	1	0
2	44				1	82	90	0.93	216	73	115	99	4.01	31	23		23.1399	5.48	3.7	130	90	5.5	4305.3	1	3	1	79	20.7899	91	0.85	183	61	91	73	17	9		5.5	2.58		112	74	4275			0	0	0	1
1	50			1	2	86	89	1.06	191	56	106	82	0.53	77	76		24.7065	2.13	3.8	130	90	5.3	13663	1	3	1	84	24.0519	96	0.89	164	43	97	89	27	35		5.4	0.43		128	82	10064			0	0	0	1
2	50			1	1	83	86	0.69	191	50	112	79	9.6	268	239		24.1672	9.12	4	120	80	5.5	17786	1	1	1	86	23.7924	106	0.67	186	44	115	91	25	25		6.2	0.63		120	71	9232			0	0	0	0
1	63			1	1	78	89	1.06	196	55	119	56	1.38	33	18	125	21.6979	1.3	5.1	140	90	5.3	7863.8	1	3	1	77	20.1144	86	0.91	143	36	76	129	23	13		5.3	0.37		121	74	11639	2		0	0	0	1
1	60				1	84	84	0.87	164	64	75	82	0.77	47	37		21.5858	0.77	6	120	90	5.2	11400	1	1	1	76	21.5512	81	0.87	157	36	92	115	22	13		5.1	0.24		119	71	9139			0	0	0	1
1	64			1	1	80	94	1.04	210	59	129	62	0.16	27	20		21.243	1.19	6.1	130	70	5.9	13743	1	1	1	77	20.1622	94	0.93	190	48	118	63	36	23		5.3	0.01		128	81	9960			0	0	0	1
2	62			1	1	109	80	0.74	155	38	96	90	0.44	18	13		29.6053	4.7	3.2	110	80	4	13628	1	1	1	105	30.4579	83	0.71	197	52	122	60	14	13		5	1.47		102	62	12101			1	0	1	0
1	54			1	1	88	88	1.26	195	44	127	89	0.67	37	33		25.4354	1.6	6.6	140	90	5.3	5579.7	1	1	1	90	24.9835	87	1.11	184	41	116	96	24	21		5.3	0.19		113	71	4448			0	0	0	1
1	57			1	1	88	106	1.14	171	45	101	125	0.35	25	23		21.083	1.62	4.8	110	70	5.9	8326	1	1	1	75	19.6917	110	1	148	44	82	68	21	14		6.1	0.84		120	60	8555		4	0	0	0	0
1	42	3	4	3	2	84	96	0.81	190	55	118	94	0.57	30	22		21.2953	1.54	3.8	120	80	5.6	10564	3	3	1	86	21.8954	92	0.82	180	37	118	95	24	17	4.5	5.6			102	67				0	0	0	0
2	66			1	1	76	75	0.8	219	58	147	80	0.24	26	15	48.5714	21.6336	3.67	3.7	160	100	5.4	26536	1	3	1	71	20.8877	79	0.75	205	37	132	148	34	13		5.5	0.58		137	80	24655			0	0	0	1
1	58	2		3	1	90	98	1.64	186	41	117	129	12.6	19	13	142.143	23.7807	1.35	10.2	140	80	6	20847	1	2	1	90	23.2924	93	1.78	153	38	76	150	23	15		6	3.89		142	100	17372			1	0	0	1
2	51					82	84	0.87	176	55	106	64	0.6	20	17		25.0236	4.09	4.5	120	80	5.2	21530	1	1	1	73	24.6656	97	0.8	203	58	111	69	21	21		5.4	3.68		140	90	10471			0	0	0	0
2	63			1	1	81	82	0.89	203	37	146	94	1.34	27	19		24.624	4	5.9	160	90	5.2	14815	1	1	2	81	24.427	88	0.86	189	31	119	177	23	14		5.4	1.2		133	82	12415			0	0	1	1
1	46			1	1	84	88	1.04	131	30	58	295	0.44	25	21		21.6604	1.5	5.1	110	80	5	7538.5	1	1	1	86	21.0325	90	1.02	118	27	54	199	23	20	5.2	5.3			100	70				0	1	1	0
2	44			1	1	71	83	0.79	178	64	96	62	0.36	22	9		21.1104	3.03	3.6	120	70	5.4	16614	1	1	1	75	22.4724	89	0.74	200	58	115	64	22	9	3.2	5.7			122	82				0	0	0	0
2	50			1	1	80	84	0.75	209	45	140	67	0.39	18	12		24.8903	5.35	3.1	130	90	5.3	12621	1	1	1	83	23.4404	85	0.77	244	45	154	126	23	16		5.8	0.38		108	68	11257			0	0	1	1
2	67			1	1	78	81	0.75	179	48	107	115	0.22	26	20		19.1326	1.37	3.2	130	80	5	20630	1	1	1	69	18.3507	84	0.7	184	45	115	83	22	16		5.2	0.13		120	78	19602	2		0	0	1	1
2	52			1	1	88	89	1	270	77	172	98	3.19	29	26		30.0175	17.96	4.2	110	70	5.4	6732.2	1	3	1	91	28.6159	90	0.79	182	59	100	64	23	15		5.3	0.66		100	80	7405			1	0	0	0
2	46			1	1	88	90	0.98	260	67	167	85	0.39	20	17		26.8469	8.6	3.8	120	70	5.8	4813.3	1	3	1	92	28.7109	100	0.95	314	46	236	184	32	40	4.9	6.1			112	88				1	0	0	0
2	62					83	83	0.8	211	50	123	223	0.6	24	14		22.6075	2.44	3.6	130	90	5.4	16726	1	1	1	78	22.0014	96	0.76	193	42	123	147	18	14		5.5	0.45		111	79	15127			0	1	0	1
1	59	2			1	102	91	1.11	163	40	95	110	1.49	22	22		30.8553	2.18	6.1	120	70	5.1	7314.1	1	3	1	100.3	29.8272	96	1.05	139	38	86	62	26	32	5.1	5			138	88				1	0	0	1
1	63			3	1	84	92	1.03	192	58	106	113	0.97	28	16	357.143	19.1045	1.36	2.6	140	70	5.4	10926	3	3	1	83	18.2056	93	0.91	176	57	97	69	24	14		5.4	2.18		129	82	8288			0	0	0	1
1	62			2	1	77	85	0.97	158	52	88	54	0.17	29	21		21.2218	0.96	3.7	130	80	5.1	11887	1	1	1	73.5	20.7527	94	0.85	188	47	117	69	24	15	4.2	5.3			128	71				0	0	0	1
1	53			2	1	88	94	0.97	198	39	113	349	0.44	38	26		22.6905	1.8	6.9	110	70	5.2	5782.1	1	2	1	81	20.7802	99	0.86	129	40	66	78	36	20	11.1	5.2			140	81				0	1	1	0
1	69			1	2	83	91	1.14	179	54	109	81	7.93	29	17		20.3191	0.96	4.8	120	80	5.2	11292	1	3	2	72	20.6782	91	1.09	156	53	76	103	31	19		5.2	0.51		108	65	9365			0	0	0	0
2	63			1	2	80	85	0.77	169	65	89	53	0.42	40	28		16.4165	1.19	3.5	100	70	5.2	17637	1	1	2	71.2	15.3374	93	0.77	201	57	114	67	27	17	3.5	5.6			102	66				0	0	0	0
2	42			1	1	75	94	0.78	179	54	105	82	0.47	24	20		22.5221	6.89	3.6	120	80	5.3	12729	1	3	1	73.2	22.0206	93	0.78	176	46	104	84	20	14	4.8	5.5			100	68				0	0	0	0
2	53			1	1	76	88	0.83	221	57	142	113	0.37	36	35		23.2947	6.97	4.1	120	80	5.4	12695	1	1	1	90.5	24.9654	88	0.78	234	36	162	170	36	45	3.2	5.7			138	80				0	0	0	0
1	47			1	1	88	89	1.2	205	42	126	188	0.74	25	29		23.8416	2.64	5.1	142	79	5.2	10046	1	1	1	86	24.196	88	1.18	135	34	62	224	17	19		5.5	0.38		131	81	10700			0	1	0	1
1	48			3	1	87	118	1.16	179	68	91	94	0.67	47	46		22.1145	6.82	6.9	140	90	5.6	6846.2	3	3	1	85	22.0346	83	1.12	238	46	155	77	26	27		5.7	0.69		120	80	8995			0	0	0	1
2	64	2		1	2	75	79	0.76	146	39	92	67	0.95	19	15		22.1156	5.11	5.5	160	100	5.1	12563	1	1	1	82	22.1827	91	0.99	165	39	98	103	21	14	6.6	5.5			160	90				0	0	1	1
1	70			1	1	84	89	0.96	253	72	164	83	0.25	31	24		21.616	1.54	5.4	140	100	5.2	11970	1	1	2	82	21.1996	87	0.86	242	68	137	67	30	25		5.6	0.26		120	80	11394	2		0	0	0	1
2	63			1	1	86	89	0.79	213	60	132	81	0.22	25	22		21.9578	11.15	3.4	110	70	5.5	12388	1	1	1	83	20.2442	82	0.7	201	61	105	65	24	21		6.1	0.21		111	70	7779			1	0	0	0
2	53	2		1	1	85	84	0.77	220	56	142	107	0.71	45	58		26.1641	9.73	4	150	90	4.9	6531.2	1	1	1	89	26.2013	87	0.78	174	43	105	90	22	16		4.8	2.1		139	90	7222			1	0	0	1
2	51			1	2	89	93	0.87	212	65	124	97	4.45	57	65	400	26.294	7.64	2.8	120	80	5.1	13920	1	3	2	81	25.3036	90	0.76	171	51	94	98	16	12		4.9	7.52		111	63	9276			1	0	0	0
1	54			2	2	87	86	1.17	188	52	112	160	0.84	26	25		23.1274	2.59	4.8	140	90	5.4	4087.7	1	3	2	83	22.4282	88	1.27	190	46	98	223	28	41		5.2	1.42		132	94	2852			0	1	0	1
2	47			1	2	72	99	0.94	191	74	102	54	0.05	37	22		21.7128	5.06	3.7	100	70	5.5	23939	1	3	2	78	21.6633	97	0.93	212	66	121	52	30	18		5.6	0.07		102	60	16927			0	0	0	0
1	67			1	1	93	82	1.07	206	55	124	116	0.81	32	27		23.5853	1.32	5.6	150	100	5.1	4901.7	1	3	1	84.5	22.9497	94	1.14	220	50	140	104	26	26	5.6	5.3			124	70		2		1	0	0	1
1	67	2		2	2	92	85	1.01	193	52	112	135	0.97	24	13	28.5714	25.6784	2.12	4.1	130	80	4.7	13537	3	3	2	95	24.9185	82	1.02	188	45	100	176	33	17		5.1	0.92		132	90	9329			1	0	0	1
2	46			1	1	86	81	0.88	177	53	108	64	0.13	20	15		29.2791	7.81	3	120	90	5	12524	1	1	2	87	29.026	90	0.87	150	42	90	79	15	10		5.2	0.23		140	92	11173			1	0	0	1
1	57	2		3	1	88	102	1.06	207	50	128	141	8.91	32	18	232.143	24.6995	2.27	5.7	120	90	5.4	5294.6	2	3	2	90	25.7396	105	1.12	194	42	115	212	27	26		5.6	2.96		150	89	2908			0	0	0	1
2	52			1	1	86	91	0.89	270	53	183	174	2.73	36	32		26.9947	23.81	4.8	110	70	5.5	6719.3	1	1	1	89	26.5801	91	0.91	273	42	183	212	45	43		5.8	1.82		119	78	4681			1	1	0	0
1	65			3	2	88	99	1.08	182	40	103	196	1.63	24	21		24.5223	4.58	4.2	100	70	5.5	7045.2	3	1	2	85	22.5565	89	1.04	186	42	111	139	22	15		6	3.06		100	63	5462			0	1	0	0
2	61	2		1	1	84	94	0.83	174	56	98	88	0.69	32	36		24.2142	9.51	3.9	160	90	4.9	8289.6	1	1	1	80	21.843	96	0.84	175	52	94	102	25	20		4.9	0.33		141	82	9899			0	0	0	1
2	52			1	1	82	87	0.86	175	56	87	138	0.52	32	32	17.8571	23.8433	6.83	4.3	120	70	5.4	17510	1	2	1	81	24.0051	94	0.82	193	54	102	82	21	17		5.6	1.25		110	71	10759			0	0	0	0
1	48			2	1	92	86	1.19	208	36	144	147	0.32	24	20		26.4905	1.64	4.6	110	80	5.1	5665.2	1	1	2	87	25.3987	88	1.15	182	40	118	76	20	20		5.1	0.24		112	86	4434			1	0	1	0
1	67			2	1	79	93	1.21	193	53	115	153	0.82	40	34	464.286	21.4754	1.19	5.6	140	80	5	13557	1	3	1	86	22.9526	82	1.06	152	33	96	127	28	14	6.9	5.2			140	90		2		0	1	0	1
1	51			3	1	88	92	1.48	227	57	136	255	0.79	26	18		27.6283	4.83	6.3	130	90	5.8	14206	3	3	1	89	26.0192	88	1.31	211	43	115	261	27	21		6	0.84		130	90	6948			0	1	0	1
2	47			1		63	82	0.91	207	52	122	194	0.36	21	13		20.1953	3.53	3.8	90	60	5	9670.4	1	1	2	67	19.4109	87	0.84	207	41	128	151	25	22		5.5	0.25		100	70	6775			0	1	0	0
1	47			3	1	79	92	1.02	200	57	91	311	1.01	60	49	165.952	21.4375	1.95	6.9	140	80	5.1	5627.7	2	3	2	87.5	22.7797	105	1	214	53	122	169	121	80	8.8	6			131	98				0	1	0	1
1	64			3	1	84	71	1.06	116	46	51	89	15.56	50	36	557.143	22.5229	1.02	3.4	140	80	4.9	13902	2	3	1	78	21.0141	74	0.79	152	52	67	104	28	20	5.1	5.1			119	69		2		0	0	0	1
1	64			1	1	81	94	1.13	205	63	122	95	3.97	38	36		20.02	1.36	7.6	150	100	5.7	23110	1	1	1	81	18.9432	92	0.95	168	58	83	47	30	20		5.8	0.69		121	70	15750			0	0	0	1
2	65			1	1	83	80	1.11	176	54	100	128	1.48	37	28		26.4088	8.28	4.1	120	90	5.4	18406	1	1	1	85	23.9569	88	0.94	156	53	78	86	31	23		6.1	0.73		119	80	9644	3		0	0	0	1
1	58			2	1	89	98	1.21	288	52	182	417	1.65	28	24	42.8571	25.3809	3.78	5.2	140	80	5.7	4025.7	1	3	1	87	32.0656	97	1.01	256	42	148	268	29	26		5.9	1.6		133	87	1847			0	1	0	1
1	66			2	1	98	98	1.26	176	55	104	102	0.8	62	62	125	28.0057	14.68	5.3	130	70	5.7	9070.6	1	3	1	98	25.6498	91	1.06	134	41	57	156	45	46	6	5.7			148	86				1	0	0	1
1	63	2		1	1	82	96	1.17	213	50	135	176	0.34	40	42		22.3173	1.2	4.4	140	90	5.8	8004.4	1	1	1	77	21.2857	108	0.91	138	27	83	105	27	16	3.5	5.8			127	80				0	1	0	1
2	65			1	1	85	80	0.8	221	56	147	74	0.43	24	14		26.0197	3.2	2.5	120	70	5.5	20854	1	1	1	94	24.484	85	0.67	189	39	120	108	24	17		5.9	0.66		110	69	15435			1	0	0	0
1	62		4	3	1	77	136	1.15	264	70	145	404	3.76	34	38	350	21.4744	0.94	3.9	120	70	6.2	7422.7	3	3	1	79	19.9684	120	0.91	146	58	45	188	43	29	3.9	6.4			142	80				0	1	0	0
2	67			1	1	78	88	0.97	256	60	186	81	0.56	26	17	35.7143	22.3793	3.85	3.8	130	90	5.7	27109	1	3	1	77	19.9412	109	0.88	257	75	155	90	16	14	4	5.9			160	90		2		0	0	0	1
1	58			2	1	84	97	0.76	212	89	92	83	66.79	133	184	250	24.0234			120	80	5.9	6991.6	1	3	1	84	23.1711	114	0.84	198	83	79	90	32	24		5.8	0.47		140	91	3616			0	0	0	0
2	51			1	1	79	89	0.87	199	59	111	85	14.76	22	12		23.7669	11.98	3.5	140	90	5.5	15046	1	1	1	74	21.8409	87	0.82	186	56	100	49	24	22		5.5	0.27		116	79	10531			0	0	0	1
1	65			1	1	80	84	1	263	48	184	182	0.32	19	17		24.4442	1.81	4.7	130	80	5.2	6243.9	1	1	1	80	23.8059	80	0.93	215	55	133	100	21	18		5	1.07		131	78	6330			0	1	0	1
1	53			1	1	88	93	1.02	198	39	131	121	0.51	18	21	700	22.1661			110	80	5.4	9107.4	1	3	1	82	20.6679	89	0.87	209	38	137	119	22	27	5.6	5.3			124	95				0	0	1	0
2	51			1	1	91	95	0.89	197	58	112	116	1.92	23	24		26.8319	10.79	4.1	140	90	5.9	9565.9	1	1	1	91.7	26.7825	93	0.74	216	50	130	126	21	24	4.4	5.9			122	82		2		1	0	0	1
1	67	2		3		87	93	1.32	191	45	111	168	1.37	22	17		24.3162	2.1	7.8	130	90	5.4	10627	3	1	1	78	22.361	84	1.4	140	40	78	75	17	15		5.4	1.21		136	77	8929			0	1	0	1
1	66	2		1	1	86	99	1.24	228	47	148	200	2.37	23	18	53.5714	23.1094	1.86	5.6	140	90	5.7	10038	1	3	1	83	22.8829	103	1.19	216	39	134	169	35	35		5.8	1.46		129	82	4153			0	1	0	1
2	48			1	1	82	88	0.85	212	36	126	316	0.43	22	8		23.8024	6.25	4.4	110	80	5.8	15515	1	1	1	80	23.029	91	0.87	194	44	126	94	22	6		5.6	0.29		127	80	11109			0	1	1	0
2	58			1	2	84	94	0.73	131	31	70	90	12.95	24	16	12.5	22.8117	4	3.5	90	60	5.7	21342	1	1	1	84	24.2945	95	0.75	149	40	84	46	31	21		5.6	2.11		127	87	13657			0	0	1	0
1	68			3	1	78	79	0.89	221	43	131	173	2.04	32	25	270	20.5457	1.2	6.3	110	70	5.6	10206	3	3	1	69	17.7046	79	0.88	183	50	101	86	32	23		5.7	1.42		118	77	7018			0	1	0	0
2	44			1	1	78	83	0.8	180	37	82	319	1.47	28	28		26.0767	8.51	4.4	110	70	5.7	13879	1	1	1	78	25.176	95	0.81	176	42	98	143	24	22		6	1.09		109	60	10943			0	1	1	0
1	46			2	1	87	90	1	254	42	138	440	0.42	36	42	125	26.1428	2	7.2	120	70	5.6	6373.6	1	3	1	85	24.7873	87	0.91	194	46	112	143	28	27		5.6	0.18		119	80	8096			0	1	0	0
2	50			1	2	77	96	0.91	255	61	150	83	1.06	30	34	3.33333	24.3153	9.83	2.3	100	70	5.9	15003	1	1	2	75.5	23.5831	84	0.87	238	60	153	99	55	53	3.7	5.7			100	70				0	0	0	0
1	49	2		1	2	85	99	1.32	254	59	149	188	0.9	23	9	347.857	21.9807	3.05	6.4	140	90	5.6	13318	1	3	1	75	20.9041	98	1.48	225	60	126	102	24	11		5.7	1.44		135	100	6274			0	1	0	1
1	67			3	1	87	92	0.84	263	54	116	617	1.53	23	16		25.2727	1.47	5.8	160	90	5.9	9014.4	3	3	1	88	24.3424	99	0.96	169	41	68	353	22	17		5.9	5.33		124	71	2795			0	1	0	1
2	65			1	1	81	85	0.83	305	75	174	246	0.37	21	15	1.66667	25.9898	8.41	4.1	130	90	5.5	13767	1	3	1	78	24.8954	86	0.79	216	56	123	142	20	16		5.6	1.16		108	70	10290			0	1	0	1
1	61			1	1	77	81	0.92	203	66	105	79	0.25	20	17	76.4286	21.1637	0.63	4.3	110	70	5.6	12452	1	3	1	72	20.2332	84	1.04	172	59	90	55	29	31		5.7	0.12		117	67	7285			0	0	0	0
2	62			1	1	64	85	0.71	180	55	94	98	10.91	22	12		17.1835	1.28	3.1	110	70	5.4	23870	1	1	1	62	17.1068	99	0.75	190	66	102	57	19	15		5.6	0.08		111	71	13481			0	0	0	0
1	67			2	1	84	82	0.75	202	45	120	129	0.26	23	15		22.7038	1.18	4.1	120	80	5.3	10492	1	1	1	77	22.4845	77	0.89	159	34	98	80	18	18		5.2	0.77		130	79	7593			0	0	0	0
2	64			1	1	90	87	0.77	200	49	115	124	0.2	22	9		24.8084	3.84	3.4	100	60	5.3	33142	1	1	1	83	23.667	94	0.85	166	43	100	60	22	16		5	0.24		98	61	31338			1	0	1	0
2	63			1	1	79	105	0.81	244	69	139	98	0.34	20	23	14.2857	23.8714	9.62	4.2	110	70	5.6	23232	1	1	1	86	23.6997	115	0.78	242	77	132	89	21	17	3.8	5.6			118	90				0	0	0	0
1	58	4		3	1	80	125	1	229	84	105	99	0.73	16	15	12.5	21.4814	1.48	5.3	160	90	6.7	22954	2	3	1	84	21.4123	117	1.2	167	58	78	64	29	28		5.9	3.74		143	88	15044		3	0	0	0	1
1	64	4		2	2	80	84	1.01	173	52	91	96	0.74	31	17		21.3021	1.65	4.6	130	80	5.6	29178	1	1	1	80	21.3064	89	0.98	126	36	66	53	30	20		5.7	0.86		149	82	16281			0	0	0	1
1	64			3	1	82	92	0.72	189	65	84	147	1	49	38	200	21.0818	1.14	4.7	110	80	6.4	7656	3	3	1	80	19.0033	98	0.84	155	39	81	112	40	25	5	6.9			98	68				0	0	0	0
2	60			1	1	75	81	0.85	198	66	91	140	0.29	27	14		21.5034	1.69	3.2	100	60	5.5	35340	1	1	1	70.8	20.2058	85	0.93	180	52	92	129	30	16	3.3	5.7			100	70				0	0	0	0
1	63			1	1	81	91	0.72	152	59	67	65	3.43	37	13		21.9753	1.69	4.4	130	80	5.2	16208	1	3	1	81	20.2235	91	0.73	98	34	28	198	90	35	5.5	5			130	60				0	0	0	1
1	63			3	1	78	81	0.88	201	79	91	66	0.21	19	15		19.654	0.56	4.2	110	70	5.6	24183	3	1	1	70	17.6401	85	0.9	157	60	67	59	21	18	3.9	5.6			114	70				0	0	0	0
2	65			1	1	80	90	0.66	246	44	161	144	1.49	25	18		21.9121	3.63	4.1	110	70	5.6	10881	1	1	1	76	20.7946	101	0.69	163	37	94	134	27	18	4.1	4.5			131	69				0	0	1	0
1	60			1	1	87	90	0.86	240	55	129	258	0.49	30	24	414.286	24.9364	1.84	5.8	130	70	5.6	13727	1	3	1	85	25.1749	101	0.97	147	57	65	74	42	55		5.9	0.23		122	73	10269	2		0	1	0	1
2	56			1	1	87	86	0.83	222	44	145	90	0.26	28	9		23.7842	7.73	4.5	120	70	5.3	16714	1	1	1	81	23.2017	88	1.03	201	46	133	87	35	10		5.5	0.03		126	74	10164	2		1	0	1	0
2	53			1	1	91	79	0.76	213	58	124	76	0.26	32	38		30.8314	11.27	5.4	150	100	5.3	15537	1	1	1	100	29.5419	93	0.87	187	47	114	114	22	19	5.4	5.6			150	90				1	0	0	1
1	54			3	1	87	93	0.88	272	58	169	186	4.96	23	20		22.7067	1.1	8.1	120	70	5.8	7613.2	2	3	1	86	22.6439	94	1	263	71	163	125	27	23	8.5	5.6			111	60				0	1	0	0
2	54			1	1	88	98	0.6	176	55	89	71	2.32	59	29		29.8706	32.37	3.4	110	70	4.8	32108	1	1	1	90	29.9304	89	0.63	130	38	62	50	63	19		4.5	3.95		136	89	49407			1	0	0	0
2	45			1	1	81	95	0.67	205	43	123	168	7.7	19	18		23.4274	3.99	4.9	120	70	5.6	11867	1	3	1	87	24.3797	100	0.74	197	44	110	252	17	16	4.7	5.8			100	70				0	1	1	0
2	50	2		1	2	84	87	0.81	229	63	124	110	2.71	27	23		24.306	5.36	5	170	100	5.3	12800	1	3	1	86.5	25.7451	87	0.85	201	48	109	163	28	24	4.7	6.1			128	94				0	0	0	1
1	67	2	2	2	1	87	92	0.81	209	52	122	132	0.98	28	17	21.4286	23.3862	1.71	5.4	150	100	5.3	12641	1	2	1	80	21.6077	124	0.79	164	42	98	83	26	22		5.9	5.16		118	71	11787			0	0	0	1
1	65			3	1	75	85	0.89	144	52	56	123	9.27	42	24	71.4286	19.794	1.03	4.7	120	70	5.8	10035	3	3	1	70.8	18.8216	99	1.01	171	44	99	80	29	22	4.6	5.7			110	70				0	0	0	0
1	62			2	1	86	82	0.95	202	53	108	165	1.16	25	17		23.779	2.44	6.3	140	90	4.9	9121.6	1	3	1	87	23.7831	88	1.07	180	52	95	101	25	22		5.1	0.42		137	80	4380			0	1	0	1
2	60			1	1	80	83	0.68	229	49	144	143	0.58	23	17		24.3435	7.27	4.1	130	80	5	8301.4	1	1	1	82	23.8902	83	0.8	197	47	120	115	23	18		5.4	0.29		110	72	6612			0	0	1	1
1	51	2		3	1	84	91	0.91	211	41	122	301	0.8	26	26	78.5714	25.6143	2.13	6.3	120	90	5.5	7703.9	3	3	1	84	24.7617	96	1.01	180	31	109	244	21	24	5.2	5.8			122	84		2		0	1	0	1
1	63	2		2	1	114	93	0.97	236	42	160	120	1.77	35	21	23.5	36.4148	9.33	5.3	130	80	5.4	11676	1	3	1	114	36.57	92	1.24	118	40	47	95	23	22		6.2	2.14		120	80	14308			1	0	0	1
2	55			1	1	76	94	0.83	184	54	99	74	1.15	30	22		23.003	10.62	3.8	110	70	5.2	10963	1	1	1	81	24.1471	87	0.87	181	39	114	78	27	18		6	0.79		117	77	11887			0	0	0	0
2	48			1	1	79	77	0.57	154	50	79	69	0.74	28	9	5	27.3852	12.66	5.2	110	60	4.7	8658.2	1	3	2	85	27.8897	86	0.81	166	48	80	133	27	13		5.2	1.58		128	81	6137			0	0	0	0
1	63		2	3	1	89	234	0.99	173	67	69	145	3.59	43	26	107.143	18.97	2.16	3.5	125	80	8.8	12751	3	2	1	80	18.7847	125	0.87	161	40	86	107	17	14		8.9	1.09		110	60	17237			0	0	0	0
1	70			2	1	96	92	0.88	251	47	166	129	0.97	31	18		24.6308	3.01	5.7	100	70	5.3	15308	1	1	1	97	23.6136	105	1.1	204	45	128	77	33	15	7.7	6			118	78				1	0	0	0
2	53			1	1	83	80	0.83	137	42	64	111	0.29	19	12		22.467	4.98	2.6	120	80	4.9	13670	1	3	1	76	22.5128	83	0.84	135	48	60	72	17	11		5.3	0.15		120	60	8163			0	0	1	0
2	70			1	1	75	78	0.61	218	40	123	332	1.88	28	23		23.4235	4.66	3.3	110	70	5.3	12280	1	1	1	77	22.2411	87	0.79	202	32	130	237	21	15	4.3	6			138	82				0	1	1	0
2	42			1	1	98	96	0.75	284	70	183	80	0.4	23	22	3.33333	24.7475	7.44	3.5	120	90	5.7	17060	1	1	2	78	23.3113	92	0.89	274	67	174	68	24	23		5.9	0.92		119	71	10371			1	0	0	1
2	45			1	1	76	86	0.92	255	60	160	116	3	20	16		23.0504	11.73	4.4	120	90	5.4	9287.6	1	1	1	77	21.2991	83	0.98	217	60	131	80	23	14		5.6	1.36		109	72	5534			0	0	0	1
1	52			2	1	86	97	0.9	158	60	63	167	0.52	26	17	250	23.3944	1.96	5.5	160	110	5.5	9511.7	3	3	1	82	21.6667	115	0.96	133	68	43	92	24	12		5.7	0.42		131	97	6450			0	1	0	1
2	68			1	1	78	82	0.78	142	38	77	122	0.3	23	15		20.5752	2.59	3.2	120	60	5.3	14083	1	1	1	84	19.1287	84	0.93	165	45	93	101	26	15		5.5	0.33		117	63	18578			0	0	1	0
2	52			1	1	80	91	0.71	347	53	260	163	0.56	21	24	7.14286	25.2582	13.25	5.4	150	90	5.4	12056	1	1	1	79	24.6864	93	0.83	328	56	225	65	30	34		6	1.77		120	70	6835			0	1	0	1
1	65			3	1	79	84	0.91	204	45	136	69	0.54	29	20		21.1764	0.39	4.3	110	80	5.2	9573.4	3	1	1	78	20.5516	85	0.94	151	39	88	64	27	19		5.7	0.21		116	80	4177			0	0	0	0
1	65			1	1	72	85	0.73	121	40	58	74	49.35	15	7		18.1231	0.85	3.5	140	70	5.2	13960	1	3	2	66	17.0206	90	1.08	178	51	94	95	23	9		5.2	0.41		111	71	17630			0	0	0	1
1	59			2	1	81	88	1.01	173	56	89	91	0.27	27	18	1253.57	21.3875	1.07	5.1	130	90	5	16473	1	2	1	76	20.1912	89	1.08	170	57	86	55	35	27	4.1	5.1			122	90		2		0	0	0	1
1	67			3	2	88	96	1.05	255	42	183	117	0.94	22	16		23.9166	1.53	4.8	120	80	5.1	9389.2	3	1	2	81	21.6373	97	1.17	217	42	142	124	20	11		5.3	2.39		110	70	6635			0	0	0	0
1	48			3	2	73	92	0.95	263	71	156	105	0.46	35	28	5	22.3438	1.16	5.5	140	90	5.5	11106	3	3	1	80	22.2417	88	0.9	205	67	106	58	81	62		5.9	102.7		133	78	10608			0	0	0	1
1	49			1	1	79	105	1	196	36	133	144	0.64	27	23		22.1865	1.02	6.3	110	80	5.5	8791.5	1	1	2	80	20.7361	82	1	197	44	120	62	30	24		5.6	0.18		111	70	7779			0	0	1	0
2	45			1	1	74	88	0.74	195	47	128	45	0.45	19	10		23.5842	4.62	3.1	110	80	5	10458	1	1	1	76	23.1241	94	0.83	198	48	116	50	21	12		5.5	0.01		116	73	8552			0	0	1	0
2	53			1	1	66	84	0.7	186	59	101	36	0.21	22	15		18.5944	1.44	3.6	100	60	5	27332	1	1	1	59.5	16.7242	95	0.9	189	68	98	44	22	17	4.4	5.5			111	62				0	0	0	0
2	42			1	1	78	90	0.72	253	61	162	139	0.23	15	13	67.5	21.9151	8.52	3	130	80	5.1	9405.3	1	3	1	79	22.0883	94	0.86	259	56	171	101	12	22	3.4	5.4			130	80				0	0	0	1
1	43			1	2	80	96	0.81	220	67	116	166	5.14	28	44	87.5	24.1717	1.57	5	110	80	5.2	15228	1	3	2	77	22.3819	100	1.03	133	53	46	146	48	35		5.6	0.11		110	69	8669			0	1	0	0
2	49			1	1	77	80	0.82	191	52	108	98	0.14	22	17		22.429	3.92	2.5	110	80	5	7176.4	1	1	1	73	19.6969	91	0.86	216	59	123	64	19	24		5.5	0.14		100	70	7076			0	0	0	0
2	50			1	1	84	90	1.28	221	53	117	217	0.84	26	31		29.1479	12.74	5.6	150	100	5.2	4650.5	1	1	1	90	30.3361	108	1.18	146	35	72	132	17	19	6	5.3			150	100				0	1	0	1
1	64			2	1	82	94	1.24	220	45	140	135	0.27	31	23	317.286	22.782	0.69	4.8	135	80	5.5	6137.8	1	3	2	77	21.0801	91	1	175	48	101	44	32	21		5.5	0.12		110	74	5750			0	0	0	1
2	44			1	1	79	80	1.01	321	59	197	228	1.01	38	25		24.7454	10.17	4.2	110	60	5.4	12634	1	1	2	78	21.5295	81	0.77	245	61	143	135	47	38		5.5	0.85		128	69	17477			0	1	0	0
1	58	2		3	1	89	92	1.46	299	59	170	348	3.89	33	33	144.762	25.2385	2.68	4.5	180	100	5.8	7379.8	3	3	2	93	25.8461	104	1.19	239	39	159	213	30	23		6.2	4.58		132	90	1478			0	1	0	1
2	61			1	2	98	89	1.02	295	59	197	82	1.8	30	23		33.9564	13.33	4.4	130	80	6	5792.9	1	1	2	102	34.1495	91	0.84	156	50	87	86	24	16		6	0.76		138	88	3959	2		1	0	0	1
2	50			1	1	88	81	1.02	330	73	197	140	1.96	41	46		27.1816	14.44	5.7	130	80	5.6	11681	1	1	1	90	26.2687	88	0.83	244	53	145	142	25	19		5.7	0.17		130	89	10759	3		1	0	0	1
1	61			3	1	91	92	1.08	208	64	87	255	1.25	42	29	350	22.8029	2.06	7	110	80	5.5	5514.6	3	3	1	92	23.1414	102	0.97	159	53	68	147	25	14		5.7	10.37		123	70	2315			1	1	0	0
1	70			3	1	76	93	0.98	222	37	148	115	11.17	22	12		19.1016	1.12	3.5	110	70	6.1	8652.7	3	1	1	71	18.1312	88	0.79	171	37	112	93	18	9		6.1	1.75		95	59	6032			0	0	1	0
1	66			2	1	85	92	1.06	217	46	88	437	0.84	38	30	250	20.6457	1.45	5.2	130	80	5.5	7181.1	1	3	1	83	19.5196	97	0.84	171	41	87	146	33	28		5.5	3.88		105	66	6586			0	1	0	1
2	50			1	1	80	86	0.76	221	55	137	76	0.39	19	13		24.3644	5.63	3	110	80	5.1	17341	1	1	2	76.5	22.9757	92	0.79	228	50	158	89	35	43	4.1	5.3			102	78				0	0	0	0
1	68			3	1	79	86	0.93	177	73	73	70	1.94	41	25	750	21.0509	0.54	4.6	120	80	5.5	17291	3	3	1	73.2	18.7521	91	0.84	154	55	70	76	36	25	5.8	5.4			118	68				0	0	0	0
1	63	3		2	1	95	88	1.14	202	59	104	127	1.47	31	22	218.571	26.9384	2.04	6.6	160	90	5.4	4969.1	1	3	1	94	25.8898	104	0.97	186	66	82	93	33	29		5.4	1.34		148	88	2509			1	0	0	1
2	65			1	1	86	81	0.81	217	71	105	126	0.36	34	31		22.4026	4.95	4.8	130	80	5.9	19581	1	1	1	87	20.9873	83	0.7	198	67	93	55	31	26		5.7	0.32		119	70	15767			1	0	0	1
2	55			1	1	79	74	0.78	198	46	121	101	0.48	31	31		22.8363	5.4	4.3	125	85	4.9	10104	1	1	1	77	21.8864	79	0.73	193	41	110	161	26	20		5.1	0.6		111	77	9773			0	0	1	1
1	63			1	1	82	78	1.1	267	69	167	75	0.24	29	18	310.714	22.6797	1.07	4.9	110	80	5.6	8370.1	1	3	1	78	22.4426	79	1.02	191	59	112	53	24	15		5.4	0.19		117	67	12063			0	0	0	0
2	58			1	1	87	90	0.79	180	52	102	66	0.51	32	19		23.4007	9.49	3.8	120	90	5.5	12364	1	1	1	75	22.1443	90	0.7	194	53	118	58	24	15		5.6	0.34		111	67	12409			1	0	0	1
2	63			1	1	78	81	0.77	166	37	93	165	0.49	23	16		21.5042	1.27	2.1	110	80	5.5	16915	1	1	1	75	21.055	84	0.75	155	36	75	144	35	19		5.4	0.26		110	69	17053			0	1	1	0
2	58			1	2	97	85	0.84	213	50	132	148	1.42	39	29		31.7633	23.83	3.8	142	90	5.4	19768	1	1	1	89	30.2812	89	0.83	204	65	103	82	28	21		5.6	1.63		180	110	14870			1	0	0	1
2	47			1	1	75	76	0.89	178	62	94	46	0.29	23	12		23.8709	84.23	3.8	120	80	5.4	24435	1	3	1	74	22.0003	81	0.83	198	63	105	46	27	17		5.5	0.36		120	80	26984			0	0	0	0
2	51			1	1	91	75	0.9	298	50	144	549	1.54	37	43		26.8793	10.13	4	100	60	5.4	8612	1	1	1	88	26.0894	86	0.83	297	49	153	474	27	32		5.6	1.91		119	82	7650			1	1	0	0
2	57			1	1	78	88	0.81	186	39	108	213	0.09	26	16	71.4286	22.346	5.66	4.4	120	80	5.4	8340	1	3	1	75	21.2811	91	0.81	201	38	122	182	27	17		5.6	0.12		119	80	8262			0	1	1	0
1	61			1	1	87	90	0.97	230	72	127	115	0.46	30	33		23.4766	1.2	4.6	130	80	5.9	14133	1	1	1	84	23.4067	112	0.96	207	66	114	73	25	23	4.5	6.3			102	70				0	0	0	1
1	62			3	1	87	96	1.13	220	68	126	75	0.59	26	28		22.8646	1.31	4.6	130	80	5.3	8645.2	3	1	1	79	22.2167	84	1.02	205	67	110	92	21	16		5.1	0.59		110	62	8605			0	0	0	1
1	49			3	1	87	75	1.12	239	58	152	93	1.94	27	21	12.5	25.8515	1.73	6.3	90	60	5.3	12113	3	1	2	81	23.4572	80	1.04	228	56	139	132	20	13		5.4	0.64		110	66	15458			0	0	0	0
2	46			1	1	86	81	0.81	152	61	63	72	0.27	27	19		27.6123	8	2.8	110	80	5.2	8846.7	1	1	1	79	27.0689	82	0.8	159	60	73	46	27	19		5.4	0.47		109	80	7684			1	0	0	0
1	56			3	1	95	96	1.01	194	46	111	115	0.98	191	218	71.4286	23.1265	2.7	6.5	110	80	5.2	11157	1	3	1	91	23.5085	102	0.87	135	52	45	109	149	98		5.2	0.55		129	79	9681			1	0	0	0
2	51			1	2	106	90	0.91	277	71	159	127	11.76	18	13	16.6667	30.4935	15.61	4	110	70	5	12690	1	3	1	102	30.7194	86	0.86	246	79	122	117	56	109		5.4	0.46		129	79	12155			1	0	0	0
2	45			1	1	70	91	0.82	186	63	94	67	0.54	27	23		21.3339	3.22	3.6	110	80	4.9	13461	1	1	1	67	20.6745	79	0.7	164	60	80	50	25	27	3.7	5.1			112	80				0	0	0	0
1	51			3	1	82	76	0.98	163	50	72	179	0.22	30	22	142.286	21.135	1.04	5.6	110	70	5.3	12966	3	3	1	86.5	21.0526	76	0.95	159	51	81	78	30	20	5.1	5.3			100	60				0	1	0	0
2	54		2	1	2	78	105	0.87	234	52	145	112	0.36	21	12		23.2748	6.72	3.6	130	90	5.5	10362	1	1	2	76	21.1246	102	0.81	171	55	86	113	20	12		5.6	0.27		126	71	11533			0	0	0	1
1	49			3	1	84	89	1.14	152	36	43	344	0.81	36	34	71.4286	24.235	0.59	7.2	110	70	5.6	5234.1	3	3	1	87	25.9204	96	0.97	231	45	100	469	29	31	6.9	5.9			138	80				0	1	1	0
1	68			2	1	91	80	1.04	239	41	144	229	2.07	33	24	471.429	26.3693	1.62	6.5	110	80	5.6	4933.7	1	2	2	80	22.3939	80	1.17	158	39	93	102	19	9		5.4	1.11		122	71	3963	2		1	1	0	0
1	55			3	1	81	97	1.02	195	40	109	196	2.95	32	20	250	22.367	0.78	7.6	110	70	5.5	8968.3	3	3	1	77.5	21.444	93	1	220	47	135	129	35	23	4.9	5.8			116	70		2		0	1	0	0
2	52			1	1	93	83	0.88	193	50	108	128	2.29	20	17	28.5714	28.845	13.98	4.5	140	90	5.3	6884.7	1	3	1	100.5	28.3221	86	0.78	160	34	96	85	16	12	3.6	5.4			128	88				1	0	0	1
2	60			1	1	79	80	0.88	244	46	162	126	0.22	32	30		21.4348	4.82	2.6	130	90	5.4	19487	1	1	2	91.5	20.0331	85	0.8	189	38	118	114	22	15	3.6	5.6			146	80				0	0	1	1
2	69			1	1	103	89	0.93	202	58	114	65	3.94	39	35	14.2857	34.1381	15.67	2.7	120	80	5.1	12006	1	3	1	105	33.6465	89	0.94	179	45	108	92	32	24		5.4	3.75		132	76	8704			1	0	0	0
2	40			1	2	103	84	0.93	190	53	104	104	0.96	21	11		33.4802	12.26	4	100	70	5.3	13790	1	1	1	99.8	32.4655	87	0.92	150	43	81	60	22	12	5.2	5			114	76				1	0	0	0
1	65			3	1	86	92	1.56	201	50	121	83	1.79	26	24	62.5	23.2434	2.08	7.5	120	90	5.8	8236.7	2	3	1	84	22.4772	85	1.4	167	48	97	82	17	10		5.8	0.73		136	81	7190			0	0	0	1
2	53			1	1	85	87	0.78	214	48	135	98	5	25	20	3.33333	26.6655	8.21	4.9	110	80	5.5	11529	1	3	1	84	25.8717	89	0.77	220	50	143	52	24	18		5.8	0.72		111	68	8599			1	0	1	0
2	46			1	1	88	88	0.77	272	61	179	60	0.27	27	36	27.1667	29.5876	7.77	0.6	100	70	5.4	13829	1	3	1	89	30.0455	85	0.66	201	53	121	77	14	24		5.5	0.19		123	70	13090			1	0	0	0
1	52			2	1	82	94	1.27	247	45	135	354	0.47	25	18	726.19	21.8724	0.75	9.8	110	80	5.5	5700.8	1	3	1	81	21.7735	90	1.09	216	38	123	204	30	22		5.8	6.4		131	79	7476			0	1	0	0
2	48			1	1	96	82	0.78	173	40	104	73	0.36	18	17	5	23.1911	3.8	4.5	120	80	5	11252	1	1	1	86	23.2507	87	0.72	189	39	112	84	18	16		4.9	0.27		111	71	5788			1	0	1	0
2	44			1	2	86	84	1	194	38	121	112	0.4	22	21	35.7143	27.7344	9.15	5.3	120	80	5.2	7944.1	1	3	1	91.5	27.1511	86	0.93	210	40	142	97	16	13	5.9	5.6			107	76				1	0	1	0
1	51			2	1	91	96	1.01	260	68	139	222	0.56	50	57	20.8333	25.3069	2.65	6.4	110	70	5.9	6267.8	1	3	1	90.5	24.7492	95	0.93	226	62	132	114	38	41	6.5	5.8			118	81				1	1	0	0
2	47			3	1	83	100	0.83	223	56	133	104	0.75	29	17	50	25.3872	6.03	4.1	135	90	6.1	10169	3	3	1	79.6	24.7291	100	0.83	202	42	124	134	17	15	4.4	5.8			160	98				0	0	0	1
1	63			2	1	91	80	1.07	207	52	130	60	2.9	35	15	700	27.7491	2.11	6.1	110	90	5.5	11049	1	3	1	88	27.079	83	1	181	38	113	136	31	20		5.6	1.43		126	71	7289			1	0	0	1
2	58			1	2	78	94	0.73	162	42	83	133	1.22	93	81		24.4661	5.88	4.1	120	70	5.5	18323	1	1	1	86	24.5759	96	0.7	177	46	102	115	33	29		5.7	0.39		124	71	12581			0	0	1	0
1	67	2		3	2	82	76	1.03	188	57	98	98	19.18	30	14	118.667	21.132	0.7	6.9	110	80	5.7	12748	2	3	2	89	22.6427	93	0.95	137	50	65	98	46	26		5.3	0.25		123	77	12125			0	0	0	1
2	49			2	1	81	89	0.91	282	57	187	123	1.03	52	63	6.66667	27.4032	12.51	3.8	115	70	5.9	9940.9	1	1	1	83	27.5987	90	0.86	288	63	187	123	29	20		5.9	0.32		109	69	7565			0	0	0	0
1	63		1	1	1	97	75	1.07	142	43	69	120	1.56	29	21		27.9571	3.06	6.5	155	95	5.5	9825.4	1	1	1	88	24.7839	81	0.99	126	45	52	48	40	40		5.2	0.69		130	82	4042			1	0	0	1
2	59			1	1	98	90	0.89	223	54	133	142	1.06	30	31		28.6509	22.47	3.1	110	60	5.6	19783	1	1	1	95	27.1719	98	1.01	271	50	178	91	25	21		5.7	1.45		149	100	8882			1	0	0	0
1	53			1	1	80	90	0.9	197	50	112	148	0.81	42	32	77.5714	23.0739	1.91	4.5	130	80	5.9	20476	1	3	1	89	24.2715	110	0.93	198	54	106	118	32	33		5.9	2.22		117	71	10435			0	0	0	1
2	45			1	1	74	82	0.8	167	57	78	104	0.31	27	19		22.667	10.63	5	120	80	5.5	9093.5	1	1	1	86.5	21.5992	69	0.75	136	51	58	47	21	14	4.1	5.2			112	72				0	0	0	0
2	48			1	1	84	85	0.77	185	47	108	92	0.42	21	14		23.9951	4.79	3.7	100	60	5.5	18254	1	1	1	78	23.5892	85	0.72	196	42	124	155	19	13		5.6	0.31		122	69	18238			0	0	1	0
1	41			2	1	79	86	1.12	204	40	106	253	1.91	23	15	540	22.2501	2.28	3	120	70	5.4	7019.5	1	3	1	80	22.3567	83	1.07	152	34	86	127	16	9	3.7	5.3			118	74				0	1	0	0
2	67	2		1	2	90	92	0.88	182	58	93	68	1.31	24	17		25.266	20.18	5.2	130	90	5.4	13484	1	1	1	93	26.3416	83	0.82	162	62	72	75	23	20		5.5	1.03		106	62	14330			1	0	0	1
1	64			3	1	84	88	1.12	231	36	151	204	0.51	22	12		23.604	1.43	5.1	110	70	5.4	5653.2	3	1	1	78	22.545	89	1.02	210	42	134	172	16	13		5	0.29		112	74	6178			0	1	1	0
2	65			1	1	75	86	0.89	192	49	114	39	0.32	39	52		19.2883	2.74	3.2	110	80	5.7	22750	1	1	1	70	17.3407	106	0.87	180	50	101	52	25	18		6	0.12		117	69	13142			0	0	1	0
2	61			1	1	82	86	0.88	241	85	121	77	0.59	26	17		23.0323	5.91	3.5	100	60	5	24499	1	1	1	78	24.6367	87	0.82	213	59	126	94	22	17		4.8	2.35		111	81	14091			0	0	0	0
2	41			1	1	83	81	0.97	174	50	87	147	0.22	22	14	5	26.0567	4.2	3.5	110	60	5.1	14038	1	3	1	89	26.0567	88	0.94	160	45	87	88	15	11		5	0.26		102	62	8658			0	0	0	0
1	50			3	1	94	96	1.12	215	51	122	143	0.72	39	49		27.429	3.54	3.6	130	90	5.9	8008	2	2	1	100	27.9694	106	0.89	177	43	100	124	26	42		5.8	0.52		127	71	5337			1	0	0	1
2	44			1	1	72	81	0.75	193	37	120	138	0.26	24	18		21.7431	3.83	3.1	100	60	5.1	12189	1	1	1	70	21.8575	85	0.75	160	33	103	102	21	16		5.2	0.32		105	76	8744			0	0	1	0
1	65			1	1	77	85	0.85	188	46	111	95	0.47	28	17		22.2231	0.91	3.4	110	70	5.7	4945.4	1	1	1	73	20.7469	77	0.73	187	55	102	61	34	23		5.7	2.46		118	72	3587			0	0	0	0
1	62			2	1	93	87	0.93	248	44	165	117	1.26	33	27	11.6667	28.0947	2.74	4.5	160	100	5.5	5316.5	1	2	1	92	26.6934	81	0.88	215	37	133	197	21	17		5.5	3.6		129	89	4832			1	0	0	1
2	60	2		1	1	94	85	0.82	286	51	196	101	1.34	25	17		27.0954	7.95	6	130	90	5.9	6784.8	1	1	1	90	26.5293	89	0.71	197	37	117	194	19	14		5.9	0.2		123	71	8664	2		1	0	0	1
2	48			1	1	76	79	0.92	146	43	79	39	1.03	25	15		21.9421	4.21	3.6	110	80	5.1	16623	1	1	1	71	21.3278	70	0.86	182	57	97	49	27	15		5.2	0.69		127	80	18111			0	0	1	0
2	66			1	1	76	81	0.79	169	54	78	123	1.19	28	16		19.043	2.54	3.4	140	90	5.6	8059.8	1	1	1	71	18.373	82	0.76	175	59	81	108	29	18		5.5	0.59		150	90	7189			0	0	0	1
1	51			3	1	83	105	1	195	67	94	117	0.88	28	44	838.571	23.2861	1.14	4.8	140	90	5.5	19928	3	3	1	80	21.9794	101	0.89	175	77	72	76	88	119		5	0.49		118	70	16209			0	0	0	1
1	57			3	1	82	77	1.06	219	56	106	273	2.72	43	28	500	21.4352	1.2	6.1	130	90	5.6	13750	3	3	1	78	19.8672	85	0.88	118	51	31	177	52	40		5.4	0.26		109	70	10252			0	1	0	1
1	59			2	1	91	89	1.08	164	82	46	120	1.95	32	21	650	23.6459	1.08	7.3	150	90	5.7	10951	3	3	1	82	20.6332	89	0.91	164	95	39	61	58	33		5.7	4.22		134	81	4758			1	0	0	1
1	49			3	1	91	83	0.99	197	58	111	62	12.97	22	17		24.4686	1.89	5.4	100	60	5.7	19106	3	3	1	89	23.4878	84	1	172	42	101	91	24	16	7.3	5.7			104	81				1	0	0	0
1	72			3	1	80	82	1.04	157	45	87	82	1.72	28	15	6.66667	20.2939			90	60	5.6	18002	3	3	1	68	18.7573	81	0.97	154	42	80	87	27	15	5	5.4			100	70				0	0	0	0
2	53			1	1	86	91	0.99	218	55	133	72	0.34	20	15		25.5151	8.23	4.4	120	80	5.9	3960.7	1	1	2	81	26.8677	95	1.02	188	41	121	116	20	18	5.5	6.2			129	80				1	0	0	0
2	51			1	1	90	84	0.98	218	65	116	92	1.73	20	16		27.19	12.79	5.3	120	90	5.4	4872	1	1	1	85	26.8226	86	0.91	213	69	114	104	31	31		5.7	1.85		121	75	5241			1	0	0	1
2	47			1	2	86	80	0.87	217	43	143	54	0.19	30	31		24.3418	8.04	4.2	110	70	5.3	6806.6	1	1	1	79	22.2359	80	0.94	201	56	124	50	31	25		5.7	0.03		121	71	8026			1	0	1	0
1	52			3	1	88	102	1.07	243	43	144	205	0.65	46	52	29.1667	24.4646	5.42	6.4	110	70	5.2	7595.3	3	3	1	80	20.3748	92	1.07	211	51	133	67	26	21		5.6	0.04		110	80	6816			0	1	0	0
1	60			2	2	62	86	0.86	117	37	52	45	2.49	34	18		22.7271	0.97	4	120	80	5.6	4655.6	3	1	2	87	23.5787	90	0.87	122	33	62	117	30	29		6	0.6		123	71	4841			0	0	1	0
2	59			1	1	80	84	0.85	208	42	120	174	0.21	29	18		21.9607	4.26	4.5	110	70	5.3	5671.7	1	1	1	75	21.2312	84	0.83	197	54	120	62	23	17		5.7	0.2		120	77.5	6820			0	1	1	0
2	52			1	2	76	81	0.73	208	45	124	86	0.42	19	10		22.8802	5.09	3.1	100	70	4.8	7306.6	1	1	2	75	20.4106	72	0.69	236	60	149	70	19	12		4.8	1.15		110	79	8863			0	0	1	0
1	63			3	1	82	89	1.01	203	40	112	220	1.66	42	29		19.8844	1.1	5.5	130	80	5.5	5059.1	3	3	1	80	17.4553	90	1.03	198	61	98	124	43	20		5.5	0.77		119	77	3974			0	1	0	1
2	47			1	1	85	87	0.72	236	33	162	84	15.8	22	11		21.4729	5.16	2.5	110	60	5.5	8259.6	1	1	1	74	21.8616	78	0.74	216	33	144	261	24	19	3.2	5.8			102	72				1	0	1	0
2	61			1	1	73	85	0.9	248	40	159	130	0.36	24	13		22.5183	5.31	5.3	120	70	5.4	22196	1	1	1	76	20.5753	89	0.87	194	44	111	130	29	16		5.6	0.32		101	70	17060			0	0	1	0
2	43			1	2	80	83	0.75	127	30	65	84	0.16	22	18	1.66667	24.9142	5.89	3.3	90	70	5.2	5035.8	1	3	2	84	25.9106	76	0.74	157	36	87	102	37	33		5.1	0.35		91	60	3095			0	0	1	0
1	68	2		1	1	89	98	1.23	281	42	184	102	4.5	29	28	107.143	25	4.42	6.2	130	90	5.5	12672	1	3	1	93	25.6715	94	1.52	231	47	157	58	30	25	5	5.2			120	82				0	0	0	1
1	49			2	1	86	94	0.85	215	59	112	72	4.91	33	26	250	27.5189	2	4.6	140	90	5.6	8119.5	1	3	1	85	25.9768	100	0.83	183	55	100	122	25	17		5	0.27		127	73	2711			0	0	0	1
1	72	3		3	1	86	85	0.93	256	41	143	333	7.78	38	26	150	21.9289	1.36	7.7	140	80	5.7	7664.8	3	3	1	77	19.3294	90	0.84	224	50	126	271	30	24		6.2	2.35		119	67	7092			0	1	0	1
1	50			1	2	87	90	0.97	190	42	113	102	27.45	30	35		28.6501	4.12	5.3	150	90	4.8	9789.8	1	3	2	91	27.6891	87	0.99	189	45	119	89	31	32		4.7	2.48		124	91	5349			0	0	0	1
1	39			3	1	75	89	1.1	264	41	163	197	4.57	23	29		19.8882	0.65	4	100	60	5.6	8638.7	3	1	1	75	19.5578	87	1.09	252	40	186	138	18	17	5.1	5.7			96	70				0	1	0	0
2	49			1	1	82	290	0.82	236	38	159	95	1.69	38	41		25.2994	6.98	2.2	120	70	10.6	7800.8	1	1	1	96	26.9931	170	0.77	136	48	68	75	68	70		7.9	31.03		125	69	5363		2	0	0	1	0
2	69			1	1	81	80	0.93	218	37	116	302	2.3	24	19		24.3948	6.98	5.8	105	70	5.6	9185.4	1	1	1	92	24.0952	80	0.79	170	37	88	267	24	17		5.8	2.09		117	68	6814			0	1	1	0
2	64			1	1	71	85	0.81	210	46	122	87	0.94	24	17		23.2374	8.04	4.1	110	70	5.2	15922	1	1	1	74	22.7273	77	0.86	199	45	110	153	23	15		5	0.31		121	80	10526			0	0	1	0
2	60	2		1	2	73	80	0.89	232	36	151	122	0.54	24	16		22.6339	4.24	4.2	140	90	5.6	14047	1	1	2	71	20.6149	80	0.88	228	53	144	110	24	19		5.5	0.9		123	71	14503			0	0	1	1
2	52			1	1	81	82	0.9	222	33	145	127	0.41	21	16		25.1919	6.52	4.2	140	90	5.3	8548.5	1	1	1	84	25.4758	85	0.83	184	31	119	167	18	11		5.6	0.86		127	71	7254			0	0	1	1
2	45			1	1	70	106	0.89	168	38	91	100	12.82	26	21	232.143	22.4766	4.93	3.5	100	60	5.9	20077	1	3	1	71	21.9385	117	0.78	219	61	125	127	37	32		6	0.67		120	80	26266		4	0	0	1	0
2	48			1	2	73	76	0.81	215	35	138	89	0.81	47	64		24.4646	8.23	4.7	130	70	5.5	6188.8	1	1	2	75	23.4583	80	0.91	218	49	132	142	21	18		5.6	0.35		122	71	7497			0	0	1	1
1	42			1	1	82	85	1.02	201	43	109	144	1.56	25	24		23.3844	1.61	3.9	110	70	5.8	14792	1	1	1	78	22.8954	91	1.05	170	50	85	116	19	14		5.5	0.58		122	71	13537			0	0	0	0
1	44			3	1	83	90	0.95	241	51	135	121	0.44	27	25	267.857	21.1768	1.63	2.8	120	80	5.3	7494.2	3	3	1	84	21.2571	89	0.94	205	44	126	123	17	12		5.5	0.87		122	80	3560			0	0	0	0
2	41			3	1	70	78	0.87	279	59	168	110	0.11	19	16	3.33333	20.6775	7.36	4.1	100	70	5.4	12767	2	3	1	76	21.4525	87	0.79	232	57	134	119	20	13		5.4	0.31		105	72	7497			0	0	0	0
1	54			3	1	81	94	0.97	151	35	75	112	2.06	30	26	29.1667	19.6499	2.86	8.6	95	65	5.5	7887.3	3	3	2	81	18.7775	88	0.96	151	56	56	125	29	23		5.4	2.12		108	62	7419			0	0	1	0
2	43			1	2	75	90	0.9	179	42	92	134	0.31	25	27		25.235	10.41	3.9	100	60	5.2	13236	1	3	1	76	21.2123	87	0.98	184	59	104	52	16	15		5	0.45		119	87	11103			0	0	1	0
2	44			1	1	101	87	0.84	217	36	138	110	5.91	29	25		31.9122	16.59	4.8	100	60	5.3	3252.8	1	1	2	93	28.7165	86	0.87	174	38	105	80	29	26		5.3	0.61		112	78	1998			1	0	1	0
2	49			1	1	74	82	0.95	154	40	77	128	0.09	21	12		21.645	2.7	3.6	120	90	5.2	11925	1	1	1	76	21.8007	82	0.95	147	40	84	78	21	12		5.3	0.33		111	69	10067			0	0	1	1
1	46			3	1	87	94	1.02	228	67	128	108	0.11	29	38	286.667	24.8307	2.97	9	140	90	6	8372.3	1	3	1	89	23.6652	91	0.97	206	68	109	61	22	20	7.8	6.2			130	90				0	0	0	1
2	59			1	1	81	92	0.71	211	61	120	42	0.49	34	28		24.2606	5.43	3.3	160	100	5.6	11203	1	1	1	81.5	23.9796	94	0.7	161	41	92	112	47	48	3.2	5.6			126	80		2		0	0	0	1
1	65			3	1	78	114	0.84	193	52	105	90	7.88	23	17	169.667	19.8108	0.62	5.2	160	100	6.2	8696.8	3	3	1	69	17.5982	106	0.93	188	56	108	57	29	28	6.4	6.4			110	64		2		0	0	0	1
1	65			2	2	90	97	1.05	169	53	70	182	0.48	27	32	125	27.2608	4.39	7.6	110	70	5.3	7319.3	1	3	2	92	26.6485	99	1.02	141	47	67	85	25	25	6.4	5.4			138	70				1	1	0	0
1	53			3	1	84	92	1.05	183	37	111	115	1.86	25	23	53.5714	22.7021	1	6.4	110	70	5.4	7211.6	3	3	1	83	20.2521	84	0.82	151	43	77	90	22	15		5.7	2.61		110	76	3331			0	0	1	0
2	48	4		1	1	87	86	0.76	186	68	87	67	0.42	29	23	8.33333	23.8153	11.93	3.9	140	80	5.2	12607	1	3	2	77	22.1706	93	0.75	166	65	69	61	29	20		5.4	0.62		135	80	7504			1	0	0	1
2	51		2	1	2	74	107	0.75	164	52	77	107	3.61	67	51		21.9297	3.14	3.1	110	70	10.5	15690	1	1	1	72	20.8312	142	0.76	161	50	84	104	50	40		8.1	1.03		115	64	20460			0	0	0	0
2	45			1	1	73	77	0.79	245	52	157	98	0.03	33	36	157.143	24.5464	15.92	3.6	110	75	5.3	12417	1	3	2	85	23.9046	81	0.74	241	55	154	156	21	23	4.5	5.8			118.5	71				0	0	0	0
2	48			1	2	74	87	0.72	159	41	92	55	0.02	17	15	21	22.3478	3.9	3.5	100	60	5	13795	1	3	2	77	21.5749	86	0.66	167	46	94	68	17	18	4.4	5.9			108	60				0	0	1	0
1	51			1	1	81	92	1.01	171	48	84	63	0.42	23	22		24.2131	2.17	5.4	120	80	5.2	8795.7	1	1	1	86	23.4876	82	0.99	159	49	80	86	19	16		5.3	0.44		118	67	4417			0	0	0	0
2	48		2	1	1	74	109	0.82	206	30	130	117	0.11	23	21		23.4407	6.63	3.1	125	80	6.1	6863.3	1	1	1	79	22.5525	131	0.78	207	29	137	195	21	18		7.3	0.26		123	69	5718	2		0	0	1	0
1	65			2	1	95	97	1.13	222	45	126	83	0.64	45	46		27.4201	2.73	5.4	140	90	10.1	19932	1	1	2	91	23.3103	200	1.05	189	43	113	93	29	42		9.5	0.43		135	76	8988			1	0	0	1
2	65			1	2	73	78	0.81	247	41	139	269	0.25	23	18		23.495	7.62	2.5	100	60	5.2	13472	1	1	2	74	21.8301	81	0.77	190	42	107	178	17	10		5.1	11.95		106	62	8667			0	1	1	0
2	47			1	1	71	85	0.81	197	55	103	53	0.12	25	22		22.0619	3.49	3	110	85	4.9	10778	1	1	1	74	20.7798	79	0.84	180	56	99	53	21	16		5.1	0.19		102	62	9116			0	0	0	1
1	49			2	2	85	92	1.15	242	42	144	159	1.57	25	21	25	24.8535	2.5	5.3	130	90	5.7	11003	1	3	2	89	25.3341	98	1.11	196	34	115	258	20	19		5.8	1.07		110	90	4054			0	1	0	1
2	47			1	2	76	80	0.81	221	60	117	66	0.07	26	16	25	22.8982	5.23	3.1	140	100	5.3	20554	1	3	2	73	21.2677	84	0.85	212	61	119	115	18	16		5.5	0.4		131	91	15072			0	0	0	1
2	58			1	1	76	89	0.87	230	66	121	71	0.38	45	52		21.7505	3.77	3.6	120	70	5	20051	1	1	2	78	19.2143	93	0.8	190	60	103	91	19	13		4.8	0.86		125	80	12260			0	0	0	0
2	56		4	1	2	87	82	0.71	168	32	98	101	0.63	25	48	15	27.0981	6.49	3.9	120	70	5.9	7827.4	1	1	2	88	26.6326	100	0.77	240	36	160	213	25	34		6.3	0.91		118	67	2637			1	0	1	0
2	53			1	2	74	91	0.87	232	43	136	122	26.92	24	24		24.677	9.08	3.7	130	85	5.5	16872	1	1	1	78	25.0401	89	0.82	193	42	117	153	17	13		5.5	0.63		142	82	11852			0	0	1	1
1	56	4	4	3	2	84	237	0.98	152	47	61	133	13.65	38	46		29.2728	1.69	5.7	150	100	9.7	4933	2	3	2	84	23.4803	110	0.93	185	46	102	194	25	25		6.7	2.31		121	69	3037			0	0	0	1
1	53			1	1	92	86	1.04	155	38	85	47	0.16	43	27	11.6667	25.8991	1.92	4.8	110	80	5.2	9841.2	1	3	1	90	25.9314	86	0.99	160	45	92	58	29	20		4.7	0.42		111	83	4772			1	0	1	0
2	47			1	1	80	95	0.87	163	37	89	147	0.09	17	22	5	25.7321	9.35	4.1	115	80	5.2	4768.4	1	3	1	85	25.1662	95	0.76	163	41	97	166	22	33		5.1	0.35		110	78	1402			0	0	1	0
1	61			1	2	77	86	1.06	198	33	120	130	3.32	22	22		21.6128	1.4	4.5	120	80	5.1	7981.2	1	1	2	75	20.4398	84	0.91	217	42	140	105	17	13		5.2	4.75		120	70	4720			0	0	1	0
2	57	2		1	2	77	86	0.9	194	31	125	56	4.45	22	18		23.8681	6.46	3.6	180	100	5.2	7647.3	1	1	2	81	22.7864	91	0.83	207	50	126	99	21	13		5.3	0.32		116	62	6626			0	0	1	1
2	40			1	1	74	91	0.92	173	39	99	71	0.41	18	16	4.66667	24.1923	16.28	4	110	80	4.6	7150	1	1	1	77	25.4441	102	0.87	180	42	118	61	16	12		4.5	1.78		111	66	2771			0	0	1	0
1	44	2		3	1	74	91	0.98	231	48	134	97	0.72	25	20	683.714	19.8678	1.37	6.5	130	80	5.5	11598	3	3	1	84	20.8696	92	0.91	201	50	128	71	19	15		5.2	0.47		125	72	6789			0	0	0	1
2	63	2		1	1	76	99	0.87	168	42	84	99	0.12	22	17		22.564	7.87	3.6	145	85	5.7	6656	1	1	1	64	18.3952	91	0.9	165	61	75	61	22	16		5.4	0.17		151	80	4774			0	0	1	1
2	65			1	1	95	98	0.84	261	57	148	156	1.32	24	18		27.7436	15.21	4.4	100	70	5.7	12439	1	1	1	91	26.7567	95	0.85	269	54	162	237	23	21		5.6	0.92		138	88	11223			1	1	0	0
2	40			1	1	76	96	0.83	214	60	110	67	5.4	21	16		21.9536	8.03	5.8	95	60	5.2	11402	1	1	1	79	22.4952	89	0.85	223	56	133	123	22	18		5.6	1.47		108	80	7240			0	0	0	0
1	66			2	2	90	93	1.22	213	43	123	123	0.22	40	32	45	26.3504	2.47	5.6	125	85	5.6	11840	1	3	2	94.2	25.9059	96	1.43	200	36	130	189	24	19	7.3	5.8			118	70				1	0	0	1
2	57			1	1	76	85	0.94	218	50	119	68	0.69	29	33	12.5	22.18	6.31	4.6	120	80	5.1	15344	1	3	1	84	23.0343	81	0.89	232	43	147	129	25	17		4.9	1.21		128	90	8539			0	0	0	0
2	60			1	1	80	82	0.83	202	58	98	69	11.6	40	25	71.4286	24.9491	7.8	4.5	125	80	4.8	7405.8	1	3	1	88	24.8777	89	0.83	194	59	100	82	20	14		4.9	3.16		131	91	5230			0	0	0	0
2	48	2		1	2	79	94	0.77	215	52	113	86	2.55	25	10		25.1453	14.53	4.4	120	80	5.1	8641.8	1	1	1	82	24.2206	102	0.74	218	62	125	74	26	11		5.3	3.82		132	86	7417			0	0	0	1
2	49			1	1	67	84	0.82	215	47	112	177	0.12	22	19		22.2359	7.39	3.5	90	50	5.1	15298	1	1	1	74	21.0388	89	0.86	238	46	156	112	23	18		5.5	0.06		110	70	10433			0	1	1	0
2	67			1	1	82	86	0.93	213	51	117	79	0.49	22	13		23.6128	4.14	3	120	80	5	12777	1	1	1	80	22.5221	102	1.06	227	55	133	100	20	15		5.8	0.71		107	77	9457	2		0	0	0	0
2	67			1	1	79	88	0.7	173	49	79	83	1.43	30	22		24.064	15.48	3.4	140	100	5.3	12704	1	1	1	78	25.6251	84	0.82	151	54	70	61	18	15		5.3	0.7		120	71	8174			0	0	1	1
1	68	2		1	1	87	96	0.85	153	44	53	194	5.77	61	32	500	24.6904	5.06	7.1	150	90	5.3	5961.5	1	3	1	82	19.9753	117	0.92	156	55	62	136	27	19		5.1	0.94		106	77	6778			0	1	0	1
2	40			1	2	66	91	0.65	172	58	74	72	0.52	29	28		21.2169	3.71	4.2	120	75	4.7	18315	1	3	2	73	21.5996	92	0.7	174	54	92	66	18	20		5.3	0.4		120	80	12502			0	0	0	0
1	40	2		2	2	76	80	1.02	222	59	117	85	5.38	18	4	125	21.5868	1.81	5.8	120	90	5.3	10223	1	3	1	85	21.1879	80	0.99	212	64	117	100	13	6		5.4	0.36		110	70	3446	2		0	0	0	1
2	48			1	1	90	81	0.85	225	36	139	86	6.33	18	12		32.2896	23.99	4.7	120	75	5.3	4627.7	1	1	1	95	32.5904	92	0.79	207	39	125	120	17	16		5.9	7.46		125	79	2206			1	0	1	0
1	69			3	1	85	90	1.32	202	51	94	136	2.77	39	36	11.6667	18.9486	1.37	8.2	110	70	5.1	7494.5	3	3	1	79	20.7037	74	1.2	197	42	110	202	25	13		5.3	2.18		150	80	8127			0	0	0	0
1	51			1	1	90	95	1.15	209	44	110	93	7.57	21	21		28.4408	3.66	6.4	140	80	5.4	12616	1	1	2	98	29.9749	90	1.13	189	35	115	148	26	41		5.7	1.75		123	71	9170	4		1	0	0	1
1	51		2	2	2	98	109	1.33	233	40	135	139	2.99	85	68		28.615	3.46	6.8	110	80	6.8	4731.2	1	1	2	97	27.7835	115	1.34	224	37	156	104	18	28		7.6	3.31		111	67	1795			1	0	0	0
2	51			1	1	77	78	0.8	254	52	147	75	0.44	31	28		24.1168	8.7	4.3	110	80	5.3	9725.2	1	1	2	83	23.7742	81	0.72	205	50	123	117	25	20		5.6	0.33		117	67	8244			0	0	0	0
2	45			1	2	79	87	0.84	221	47	129	83	0.35	26	27	9	26.737	15.35	4.1	120	80	5.1	11476	1	3	2	85	25.4371	96	0.83	199	42	122	79	15	13		5.5	0.38		132	96	4927			0	0	1	0
2	45			1	2	73	79	0.87	141	43	65	63	0.1	29	24		21.4034	4.48	4.2	150	100	4.8	19524	1	1	1	71	20.2751	86	0.91	159	40	93	111	25	16	4	5.3			128	78				0	0	1	1
1	52			2		85	100	1.1	192	46	101	134	0.48	22	18	125	23.8751	1.9	5.1	120	90	5.5	5787.1	2	3	1	76	22.3111	98	1.06	182	48	106	100	23	24		5.3	0.41		111	86	3622			0	0	0	1
2	52			1	1	72	104	0.81	275	56	174	62	0.07	24	15		20.2694	5.54	3.8	100	70	5.5	12404	1	1	1	68	19.676	91	0.74	247	55	168	117	35	49		5.1	0.49		112	63	7730			0	0	0	0
1	64			2	1	109	89	1.05	189	42	103	117	0.93	38	66		31.2314	14.23	7.4	120	90	5.4	11269	1	1	1	110	31.343	94	0.98	173	44	103	140	46	74		5.5	1.44		108	83	4997			1	0	0	1
1	41			2	2	90	87	0.94	158	38	78	104	0.46	33	27	180	28.1262	3.81	8.1	110	60	5.4	6603.9	1	3	2	90	26.2738	83	1.02	185	51	105	74	25	22		4.9	0.73		113	68	5247			1	0	1	0
1	46			2	2	86	89	1.08	338	55	228	110	1.05	39	50		25.9942	2.94	6.1	110	80	5.2	11726	1	1	2	87	25.3892	92	0.98	270	54	193	120	36	35		5.1	0.84		121	71	2939			0	0	0	0
1	67			1	1	87	71	1.05	169	47	80	89	1.18	29	20		19.4988	1.02	5.5	105	60	5.2	16977	1	1	1	76	19.4385	84	1.03	123	38	62	124	18	13	5	5.6			110	68				0	0	0	0
2	63			1	1	79	79	0.99	181	41	99	82	2.08	28	19		24.5068	9.43	5.3	130	80	5.7	25346	1	1	1	82.1	23.3732	86	0.95	149	35	101	90	25	17	4.5	6			150	78				0	0	1	1
2	48			1	1	75	77	0.8	223	47	135	57	1.05	21	16		23.0002	5.05	3.6	110	70	5.2	13480	1	1	1	81	23.9431	85	0.88	217	46	146	124	15	15		4.8	0.71		119	86	7034			0	0	1	0
2	48			1	2	82	90	0.78	208	58	99	160	0.52	27	22	107.143	22.5846	4.86	4.3	120	90	5.6	12935	1	3	2	80	21.8032	89	0.74	200	55	109	169	20	18		5.3	0.51		129	89	6506			0	1	0	1
2	49			1	2	78	88	0.86	204	39	103	195	0.43	24	18	125	24.4611	6.1	3.8	110	75	5.3	10959	1	3	2	77	23.9025	101	0.91	229	43	122	282	20	18		5.3	1.16		116	67	5460			0	1	1	0
1	49			2	1	83	87	1	198	48	100	127	0.3	24	30	107.143	25.3515	1.32	4.6	140	100	5.4	8703.8	3	3	1	82	22.5122	94	0.96	198	60	105	148	22	24		5.1	0.4		124	89	4829			0	0	0	1
2	45			1	1	69	82	0.82	143	34	60	155	0.11	20	13	62.8571	22.8441	5.02	3.3	110	70	4.9	11094	1	3	2	72	21.8522	82	0.72	155	47	87	79	17	11		4.9	0.15		100	71	6342			0	1	1	0
2	44			1	2	66	86	0.83	144	50	59	49	0.04	20	15	22	20.1348	6.19	2.9	110	70	5.1	17473	1	3	2	75	20.5146	79	0.81	130	47	57	55	22	16		5.3	0.07		109	67	14160			0	0	0	0
2	64	2		1	1	89	93	0.78	291	62	174	53	0.85	26	18		26.1448	8.44	4.2	140	100	5.8	10244	1	1	1	89	25.2355	90	0.69	286	60	187	105	23	21		6.2	1.46		132	85	5967			1	0	0	1
2	62			1	1	78	98	0.8	289	42	188	80	2.73	21	14		23.262	6.47	4.9	125	80	5.6	14891	1	1	1	78	21.6	91	0.77	206	47	129	100	20	18		5.6	0.3		137	82	15396			0	0	1	0
1	67			3	1	87	94	0.83	214	53	114	60	2.46	25	15	58.0952	21.7353	2.33	5	140	80	5.4	10663	3	3	1	79	18.3326	97	0.81	236	60	144	77	25	21		5.8	1		110	72	8525			0	0	0	1
2	61			1	2	87	89	1	232	51	132	96	0.26	25	20		28.0592	6.34	4.1	110	70	5.5	19819	1	1	1	80	26.7768	82	0.85	211	54	124	116	22	18		5.5	0.17		122	70	14897			1	0	0	0
2	66			1	1	102	90	0.93	202	51	102	96	0.94	93	90		31.4829	31.74	5.4	118	70	5.8	9975.9	1	1	2	100	30.9941	90	0.91	176	54	88	114	50	44		5.8	1.09		86	40	5924			1	0	0	0
2	42			1	2	80	83	0.89	197	32	115	137	1.27	22	16		25.8297	9.24	4.9	140	80	5.1	6311.5	1	1	1	84	24.8072	84	0.81	189	39	108	191	20	16		5.2	0.49		140	83	7025			0	0	1	1
2	52			1	1	77	81	0.88	236	39	143	148	2.49	25	18		24.9149	11.24	4.7	100	61	5.5	8075.5	1	1	1	83	25.673	86	0.88	251	48	164	152	18	11		5.4	0.7		90	54	5625			0	0	1	0
2	41			1	1	83	91	0.77	185	38	107	61	0.31	18	13	90	25.9485	8.75	4	110	80	5.3	10853	1	3	2	85	24.5523	87	0.73	174	47	95	126	19	18		5.4	7.15		110	69	5633			0	0	1	0
2	43			1	1	67	78	1.03	197	51	104	51	1.12	25	25	15.6667	22.9398	3.69	4.5	110	65	5.1	9003.9	1	3	2	72	21.0994	87	1.04	204	64	116	51	18	13		4.9	0.46		100	58	8923			0	0	0	0
2	48			1	1	75	78	0.82	198	38	113	109	0.6	21	19		21.7187	6.54	3.6	110	75	4.8	9867.4	1	1	1	73	21.3967	80	0.78	194	41	134	101	21	13		4.7	0.38		109	80	4581			0	0	1	0
2	43			1	2	70	90	0.79	175	41	92	76	0.19	26	24	14.6667	21.3895	5.57	4.5	100	70	4.8	10825	1	3	2	75	19.9576	92	0.83	155	43	85	117	15	10		4.8	0.41		97	77	7320			0	0	1	0
1	44			1	2	100	81	0.97	138	34	59	134	1.02	25	26		29.3066	3.62	6.7	120	80	5.1	14036	1	1	2	97	29.1646	84	1.06	149	37	83	127	20	18		5.1	2.26		128	88	10045			1	0	1	0
2	69			1	1	98	93	0.78	231	60	115	141	1.97	23	19		29.2329	9.49	3.4	130	80	5.6	14846	1	1	1	90	27.7113	87	0.78	214	66	117	109	21	21		5.4	2.35		129	69	10508			1	0	0	1
2	47			1	2	76	89	0.81	174	35	101	75	0.21	23	21		24.5061	9.03	3.9	130	85	5.1	11353	1	1	2	82	23.272	83	0.75	152	39	77	126	23	24		5.1	0.3		138	80	13660			0	0	1	1
1	54			1	1	87	83	0.94	165	44	80	61	3.21	21	15		23.2327	1.31	4.5	130	80	5	12907	1	1	1	85	23.3355	89	0.98	165	59	76	66	27	22	4.9	5.3			120	70				0	0	0	1
2	53			1	2	79	100	0.97	212	59	119	96	8.17	25	23		26.0519	9.37	5.1	120	90	5.7	7193	1	3	1	86	25.3705	94	0.91	156	55	67	85	26	30		5.7	0.22		130	80	5637			0	0	0	1
2	64			1	1	81	86	0.94	197	42	128	102	0.64	16	12		21.756	4.54	4	120	60	5.2	8669.7	1	1	1	76.6	20.595	89	0.95	191	43	115	83	17	11	4.1	5.4			124	82				0	0	1	0
1	62			3	1	79	91	0.83	197	52	108	126	1.04	34	21	2750	22.5972	1.35	5.9	120	70	4.9	4978.6	3	3	1	79	20.7046	101	0.81	235	64	127	156	30	22		4.8	1.45		110	80	6529			0	0	0	0
2	69			1	1	70	91	0.96	244	49	160	162	0.52	23	24		20.1167	2.81	5.2	110	70	5.9	7783.1	1	1	1	71	18.9493	106	1.06	238	48	152	177	26	28		5.6	0.49		112	58	9289			0	1	1	0
2	55			1	1	81	88	0.83	244	42	169	107	2.6	21	15		23.0952	6.59	5.2	120	90	5.5	13435	1	1	1	82	25.277	94	0.82	251	44	172	92	21	16		5.3	3.48		112	74	14841	3		0	0	1	1
1	64			3	1	75	86	0.94	212	56	125	105	2.55	17	21	161.667	20.6523	0.86	5.9	130	80	5.6	6097.3	3	3	1	78	20.6125	84	0.91	190	47	114	115	16	21		5.2	0.71		106	70	3559			0	0	0	1
2	63	2		1	2	84	91	0.99	245	52	151	168	1.47	20	16		24.1452	6.98	4.6	140	80	5.8	12814	1	1	1	85	22.9357	90	0.93	256	60	153	113	20	16		5.4	1.4		140	80	17457			0	1	0	1
2	52	3		1	1	79	91	0.88	212	38	142	136	0.68	22	20		24.4843	8.34	6.7	150	110	5.2	4927	1	3	1	85	23.9251	92	0.78	224	41	153	120	25	26	4.7	5.4			120	70				0	0	1	1
1	57			1	2	79	81	1.13	163	39	79	81	3.17	201	145		19.7082	1.04	4.5	100	70	4.3	23757	1	2	2	76	16.5484	89	1.56	137	46	58	105	18	11		4.6	0.48		106	71	13217			0	0	1	0
2	47			1	1	81	89	0.81	182	31	110	182	3.05	22	16	29.1667	24.7117	20.6	4	100	80	5.6	3847.1	1	3	1	83	23.3963	86	0.79	213	34	137	158	24	20		5.5	2.04		102	69	3590			0	1	1	0
1	67	4		1	1	74	94	0.84	186	53	104	75	0.44	24	23		20.0941	1.36	5.2	140	100	5.1	17148	1	1	2	76.3	20.6231	102	0.94	199	53	113	80	18	15	5.4	5.3			120	68				0	0	0	1
1	58			3	1	62	91	0.8	142	46	70	51	23.64	34	14	350	16.8267	0.87	5.9	130	80	5.7	7195.4	3	3	1	79	15.7804	86	0.84	120	60	36	87	97	33		5.6	0.46		123	71	4390			0	0	0	1
2	61			1	1	94	94	0.77	267	50	158	243	0.65	21	19	75	26.4988	9.93	5	120	80	5.9	10763	1	3	1	86	24.7951	89	0.67	165	42	79	171	18	18		6	0.96		102	60	9842	2		1	1	0	0
2	52	2		1	2	78	93	0.8	231	54	138	72	1.1	24	37		22.8465	5.68	5.2	150	100	5.5	15097	1	1	1	79	23.7302	92	0.73	195	48	119	58	28	30	5	5.9			140	80				0	0	0	1
1	64			1	1	89	97	0.92	267	47	176	205	1.1	26	24	1102.86	24.1524	2.17	3.2	130	70	5.7	4388.3	1	3	1	89	22.6183	96	0.85	216	53	126	140	26	19		5.4	0.49		119	76	4413			0	1	0	1
2	60			3	2	81	88	0.85	203	27	136	139	0.72	19	14		24.182	3.38	2.8	140	90	5.6	6857.9	3	1	1	78	21.8389	98	0.82	185	36	108	161	27	32		5.5	0.48		129	89	8005	2		0	0	1	1
2	65			1	1	74	85	0.88	183	41	111	89	1.42	30	14		19.5377	3.69	3.6	130	80	4.9	19897	1	1	1	70	17.4921	85	0.93	139	42	72	69	27	13		4.9	1.84		129	69	25605			0	0	1	1
2	61			1	2	80	89	0.91	214	50	127	119	0.21	22	19		23.947	8.19	2.8	130	80	5.3	19459	1	3	2	84	23.6444	91	0.91	239	56	139	266	30	34		5.3	0.53		125	66	12966			0	0	0	1
2	65		1	1	1	96	92	0.85	253	46	164	110	2.53	28	28		28.6734	7.37	3.7	100	70	5.8	10506	1	1	1	93	28.1075	89	0.85	227	40	140	178	28	30	4.7	5.8			141	78				1	0	1	0
1	68	2		3	1	77	91	0.96	176	45	99	77	1.73	35	20	557.143	21.009	0.89	4.4	140	90	5.6	8245.2	3	3	1	76	20.245	102	0.9	167	48	93	60	31	16		5.3	2.5		138	80	6945			0	0	0	1
1	54			3	2	82	95	1.05	200	40	119	165	0.75	30	25	350	22.6538	2.32	6.3	130	90	5.1	890.7	3	3	2	81	21.504	99	0.92	200	40	107	284	32	24		5.1	0.64		122	80	772			0	1	0	1
2	46			1	1	78	83	0.86	194	60	104	62	0.36	19	12		24.3735	13.46	4.5	110	80	5	16629	1	3	1	78	24.3046	89	1.04	175	38	106	87	27	18		5.4	4.25		112	68	8958			0	0	0	0
1	66	2	3	2	1	97	98	1.05	260	50	175	123	1.39	28	43	304.667	28.2021	4.27	7.3	140	90	6.5	5166.9	1	3	1	89	26.6618	94	0.94	222	43	129	193	22	32		5.8	0.91		149	82	5135			1	0	0	1
2	64			1	1	69	90	0.8	190	50	111	72	0.36	27	18	7.14286	18.6115	2	3.1	120	90	5.6	15349	1	2	1	73	18.2312	90	0.76	183	49	94	115	27	19		5.6	5.71		130	82	15452			0	0	0	1
1	69			2	2	83	90	1.03	175	45	85	257	0.71	32	26	564.286	23.0655	1.28	6.5	140	100	5.7	10002	1	3	1	89	21.52	90	1.01	135	32	48	327	39	32		5.7	0.54		140	80	10881			0	1	0	1
1	70			1	1	82	112	0.93	188	46	109	92	0.25	36	29	721.429	23.0474	1.62	4	120	90	6.2	8864	1	3	1	85	23.6742	108	0.89	140	35	72	113	27	18	4	6			160	90				0	0	0	1
1	66			3	1	71	73	0.9	123	40	52	59	11.58	25	16		20.2135	0.5	5.1	110	80	5.3	16081	3	1	2	72.5	20.2009	97	1.04	98	33	38	77	18	11	5	5.8			110	70				0	0	0	0
1	53			3	1	82	85	1.03	187	35	116	130	1.23	39	50	35.7143	24.5183	2.54	4.5	120	90	5.4	7605.2	3	3	2	87	24.5135	88	1.05	197	39	119	144	37	44		5.3	0.84		106	70	6183			0	0	1	1
2	50			1	1	76	91	0.92	173	33	102	124	0.14	19	11	1.66667	23.0953	5.26	2.6	125	80	5.3	14153	1	3	1	72	22.2788	100	0.9	167	45	87	95	17	12		5.3	0.07		111	71	15534			0	0	1	0
2	41			1	2	77	86	0.88	173	42	93	148	0.27	47	54	31.3333	24.8157	7.8	3.7	140	100	5.3	14290	1	3	1	78	24.4186	94	0.85	165	48	84	74	18	17	3.3	5.4			149	90				0	0	1	1
1	66			1	2	83	107	1.35	213	41	131	117	1.84	29	25	141	25.6095	3.02	5.3	180	100	5.7	5663.1	1	3	2	82	24.0928	106	1.15	161	34	84	196	27	23		5.2	1.77		180	100	3454			0	0	0	1
1	63	2		1	1	81	86	1.1	175	34	108	51	0.68	28	19		22.3417	0.89	6.5	130	80	5.2	9372.6	1	3	1	83	21.5739	89	0.98	150	40	88	49	27	18		4.7	1.27		120	77	7554			0	0	1	1
2	64	2		1	2	79	89	1.04	206	35	127	113	12.36	35	31		23.4864	10.37	4.9	120	90	5.5	12991	1	1	1	81	23.2994	87	0.95	208	36	137	115	31	34		5.2	1.56		116	76	6746			0	0	1	1
2	64			1	1	69	89	0.82	227	52	133	77	0.15	23	15		18.7684	1.03	3.2	120	70	5.4	14878	1	1	1	66	17.3028	95	0.79	223	65	127	66	20	16		5.2	0.27		128	80	15670			0	0	0	0
2	67	2		1	1	74	98	1.02	234	34	153	118	1.17	24	12		21.9087	5.28	4.8	120	90	6	13317	1	1	1	74.8	21.0032	93	1.01	224	40	149	98	23	11	5.3	5.6			176	90				0	0	1	1
2	63		2	1	1	80	181	0.94	186	34	111	131	5.25	25	21	17	22.8736	3.63	4.1	120	80	10.3	8345.5	1	1	1	79	23.7955	115	0.8	181	33	71	381	19	13		7.2	0.8		122	70	6163			0	0	1	0
1	63			3	1	65	87	0.96	191	57	96	67	1.29	32	23		17.7356	1.25	5.2	120	80	5.7	21852	3	1	1	66	17.8484	82	0.9	153	43	83	70	29	17		5.4	2.42		110	70	16814			0	0	0	0
2	67			1	1	81	84	0.99	169	40	95	118	0.16	22	13		27.1695	3.37	4.1	140	70	4.7	14516	1	1	1	94.4	26.5151	96	1.05	235	42	156	158	23	26	6.1	6			110	77.5				0	0	1	1
2	59			1	1	79	85	0.8	153	43	87	54	1.11	23	14		24.6154	7.68	5.1	110	70	4.9	26201	1	1	1	76	24.8343	86	0.69	139	42	70	86	28	20		5.4	0.48		123	68	15101	2		0	0	1	0
1	61	2		3	1	80	84	1.05	192	33	131	112	0.28	25	15		23.7094	1.53	4.5	140	90	4.7	14255	3	1	1	82	24.6875	77	1.01	184	36	116	79	20	18		5.3	1.06		169	100	7761			0	0	1	1
1	63			2	1	80	84	0.86	196	42	125	112	0.48	32	31	90	22.8635	2.62	4.9	120	80	5	14061	1	3	2	79.5	22.1861	95	0.78	156	49	77	68	32	32	4.1	5			129	80		2		0	0	0	0
1	57			2	2	81	89	1.07	170	33	105	116	0.91	25	29		22.7273	2.45	4.1	120	90	4.9	10545	1	1	1	85	22.7726	88	1.12	176	30	101	132	30	34		5.4	1.29		100	70	6733			0	0	1	1
1	72	2		1	1	81	85	0.98	195	39	129	84	0.44	37	31		25.1653	2.09	7.1	140	80	5.1	13047	1	1	1	89	24.4705	95	0.89	177	38	100	67	38	25		5.6	0.28		159	100	8504			0	0	1	1
1	60			2	2	69	98	1.07	177	58	91	91	0.17	34	24		20.0486	1.28	5.4	120	80	5.4	14084	1	3	1	72	19.9951	91	1.06	172	71	76	78	37	36		5.7	0.22		109	79	9730			0	0	0	0
2	53			1	1	80	83	0.89	231	44	157	82	0.32	18	13		24.6385	11.85	3.3	110	70	5.2	15118	1	1	1	81	23.2905	88	0.89	282	46	179	103	22	17		5.7	0.64		122	64	10871			0	0	1	0
1	55			3	1	83	93	1.07	184	56	101	74	5.87	18	24	147	17.7959	1.82	5.8	100	80	5.2	12582	3	3	1	69	16.9154	101	0.93	193	65	100	63	24	16		5.9	0.44		99	70	10326			0	0	0	0
2	54			1	1	67	99	0.82	265	68	158	123	0.29	18	11		18.992	3.4	3.7	120	80	5.6	11600	1	1	1	64	17.5052	106	0.71	268	86	150	92	24	19		6	0.54		119	71	12269			0	0	0	0
2	53			1	1	79	83	0.88	263	53	186	75	0.22	20	14		22.3107	5.83	2.4	110	70	5.1	12964	1	1	1	85	22.4042	84	0.78	205	44	124	71	21	12		5.9	0.21		100	67	5186			0	0	0	0
2	50			1	1	79	81	0.92	231	43	170	58	0.81	23	19	53.5714	22.9565	4.98	5.8	110	80	4.5	6449	1	3	1	81	22.6439	81	0.96	262	51	171	72	24	18		4.8	1.29		114	73	3097			0	0	1	0
2	51			1	1	70	86	0.88	171	65	81	53	0.27	21	14	35.6667	18.6796	3.96	4.7	110	80	4.7	14473	1	3	1	73	18.9784	84	0.76	154	60	61	80	21	16		5.1	0.37		112	64	16700			0	0	0	0
1	65	2		2	1	80	84	1.24	173	34	109	147	1.02	20	18		21.1637	8.41	6	140	90	5	12788	1	1	1	83	20.7303	98	1.12	223	42	140	217	31	29		5.5	9.81		140	90	7536			0	0	1	1
2	67			1	1	77	83	0.83	193	46	123	79	1.42	21	16		21.7488	4.24	2.3	110	80	5	9021.7	1	1	1	75	19.876	81	0.75	189	48	106	117	25	21		5.1	0.08		104	61	10218	2		0	0	1	0
1	68			2	1	76	85	0.98	157	53	78	123	1.27	43	35	158.857	19.3608	2.11	5.3	140	90	4.7	9496.2	1	3	1	82	20.1902	89	0.88	193	60	96	124	43	30		5.2	0.66		142	87	5197			0	0	0	1
2	65	2		1	1	83	96	0.64	151	44	90	55	2.02	39	38		22.8036	3.74	3.1	170	90	5.5	20533	1	1	1	84	23.9771	90	0.7	134	45	62	66	32	31		5.9	0.92		148	98	25962			0	0	1	1
1	67			3	1	83	91	0.99	247	44	172	169	0.6	23	20	12.5	23.3573	2.42	6.1	115	70	5.2	14430	3	3	1	79	22.1199	87	0.86	229	44	132	192	23	20		5.7	0.29		109	60	12001			0	1	0	0
2	64			1	1	82	88	0.84	181	49	112	72	0.21	21	15		23.2485	4.37	3.3	110	80	5.2	19152	1	1	1	80	22.1612	97	0.87	169	63	78	48	26	16		5.8	0.47		109	62	19733			0	0	1	0
2	67			1	1	82	93	0.93	213	43	154	72	2.02	21	24		23.9133	8.54	4.2	110	70	5.7	8200.1	1	1	1	86	24.3506	92	0.83	175	32	107	161	23	17		5.7	4.27		108	69	4441			0	0	1	0
1	68			3	1	92	92	0.95	245	42	177	129	2.16	35	21	350	24.9176	2.75	4.2	110	80	5.2	14714	3	3	1	94	24.5544	102	0.85	221	43	143	125	23	15		5.5	1.25		139	76	11257			1	0	0	0
2	63			1	1	68	88	0.83	192	43	125	92	0.67	48	27		19.8956	2.83	4.9	110	70	5.7	23031	1	1	1	68	19.3668	89	0.73	172	45	95	106	53	26		5.7	0.34		135	88	32457			0	0	1	0
2	62			1	1	69	84	0.77	210	35	149	136	0.34	29	21		19.9087	2.69	5.6	120	80	5.3	17353	1	1	1	69	18.5101	83	0.72	191	39	122	99	28	24		5.7	0.27		110	61	21044			0	0	1	0
1	67			3	1	75	91	1.02	163	62	74	64	0.4	24	10	150	20.109	1.96	3.9	110	60	5.6	17095	2	3	1	81	21.0118	98	0.88	177	76	66	77	21	13		5.5	0.33		112	80	13204			0	0	0	0
2	59	4		1	1	77	82	0.95	223	68	127	73	1.22	14	18	35.7143	21.2768	7.39	4	140	90	5.3	15130	1	3	1	76	20.1665	85	0.93	211	68	106	81	13	13		5.4	1.18		112	71	15182			0	0	0	1
1	64			1	1	74	97	1.15	166	50	91	72	0.73	24	20		22.6704	0.52	3.1	130	90	5.7	16303	1	1	2	71	20.3748	94	0.93	133	60	47	42	34	28		5.5	0.13		108	68	18050		2	0	0	0	1
2	63			1	1	84	77	0.99	203	57	89	368	1.01	24	17		23.2803	7.7	4.9	120	90	5.4	11001	1	1	1	90	24.135	80	0.83	160	63	58	200	24	23		5.3	0.5		110	69	7823	2		0	1	0	1
1	67			3	1	80	93	1.14	188	44	118	107	0.59	20	16	124.286	21.4214	0.77	4.8	120	70	5.2	4007.1	3	3	1	79	19.996	85	0.9	164	69	63	83	27	19		5.2	0.22		150	80	3836			0	0	0	0
2	62			1	1	72	87	0.94	185	49	110	101	0.33	25	16	76.9048	22.2698	2.69	4.4	110	84	5.5	10197	1	3	1	75	22.2279	82	0.81	183	63	92	81	25	19		5.4	0.27		119	70	7589			0	0	1	0
1	67			2	2	81	80	1.25	204	59	117	160	0.27	25	14	392.857	24.3142	0.94	6.1	110	80	5.4	11229	1	3	2	82	23.6233	85	1.08	248	76	142	53	21	12		5.4	1.25		128	81	5285			0	1	0	0
2	41			1	2	71	97	0.91	199	42	121	187	0.33	16	13	42.8333	22.6263	6.96	3.8	110	70	5.3	8986	1	3	2	72	21.5595	92	0.92	190	43	108	151	19	16		4.9	0.15		116	78	6980			0	1	1	0
1	47			3	1	69	94	1.89	120	42	57	59	2.32	30	19	200.905	20.9734	1.15	7.1	140	100	5.3	12636	3	3	2	73	21.1927	93	1.95	112	44	41	119	60	45		4.8	0.32		136	80	14865			0	0	0	1
2	47			1	1	83	85	0.98	157	56	75	35	0.66	37	41		26.8461	8.49	4	130	90	5	12402	1	1	2	86	25.7943	77	0.95	145	48	68	40	30	27		4.9	0.37		102	62	10667			0	0	0	1
2	41			1	2	68	82	0.98	209	51	130	54	0.36	22	21		21.186	4.48	4.2	100	60	4.9	6776	1	1	2	66	19.944	84	1.02	209	54	119	66	24	19		4.8	0.05		110	89	3378			0	0	0	0
1	42			3	2	89	101	1.22	212	87	83	164	1.04	31	37	1543.81	25.4228	3.26	6.9	110	70	5.8	2017	3	3	2	89	25.0234	79	1.04	204	69	59	571	39	44	7.2	5.8			121	81				0	1	0	0
1	58			3	1	87	90	0.91	181	38	108	102	0.76	30	30	169.167	26.1769	1.75	5.5	110	70	5.4	7670	3	3	1	90	25.8099	90	0.93	142	43	73	67	27	32		5.4	0.64		126	76	6536			0	0	1	0
1	56			2	1	70	85	1.18	184	39	115	118	0.55	22	17		17.9954	0.58	6.3	100	80	5.2	11751	3	1	1	73	18.1699	81	1.09	157	48	78	72	28	19		4.9	1.63		88	51	5771			0	0	1	0
2	44			1	1	66	83	0.79	136	44	60	33	0.2	21	12		20.9327	1.85	4.2	90	60	5.7	14761	1	1	2	76	20.944	83	0.68	139	46	71	45	16	10		5.1	0.1		98	68	14292			0	0	1	0
2	52			1	1	84	97	0.88	226	35	142	151	0.75	22	16		20.4722	7.74	5.2	110	60	5.9	8501	1	1	1	95	25.9767	91	0.7	169	40	100	162	19	14		5.7	0.71		109	79	6455			0	1	1	0
2	45	2		1	1	63	91	0.94	195	42	106	81	0.98	23	20		19.9441	5.8	4.3	150	87	5.1	11709	1	1	1	74	18.5782	90	0.73	173	48	100	51	15	11		4.5	0.28		129	82	15461			0	0	1	1
1	52			2	1	83	153	1.08	224	62	115	67	0.71	31	31	125	24.8941	1.78	4.9	170	90	7.5	5702	1	3	1	90	24.5386	134	0.98	152	50	78	71	26	34		7	1.68		133	91	5725	2	2	0	0	0	1
1	54		2	1	1	91	146	1.22	188	58	102	116	3.39	30	35	535.714	26.8154	5.26	6.8	120	70	6.5	7206	1	3	1	89	26.9402	151	1.14	179	62	88	62	25	25		6.6	0.67		140	100	6069	2		1	0	0	0
2	57			1	1	76	88	0.96	210	43	130	118	0.27	22	18	8.33333	24.7469	6.53	5	130	90	5.5	10215	1	3	1	84	24.3248	88	0.88	186	40	101	263	27	25		5.3	0.33		159	90	9166			0	0	1	1
1	61			1	1	70	89	0.9	177	50	88	76	0.45	29	19	2880	18.0778	0.68	2.1	120	70	5.4	5926	1	3	1	68	17.6234	87	0.75	200	71	101	45	33	21		5.4	0.85		100	60	6772			0	0	0	0
2	44			1	1	74	87	0.93	186	40	90	302	0.27	20	21		27.33	10.67	4.9	110	60	5.6	5302	1	3	1	89	28.0516	94	0.8	197	43	104	313	22	32		5.9	0.28		111	78	6287			0	1	1	0
2	51			1	1	71	88	1.05	248	59	143	71	0.35	32	20	860.714	21.0509	2.96	5.7	100	60	5	11776	1	3	1	81	23.2932	86	0.95	203	46	119	162	22	12		5.2	2.91		100	70	9505			0	0	0	0
1	57			3	1	84	100	1.12	167	38	111	57	0.89	25	14	92.5	22.4641	1.55	6.6	120	70	5.9	5743	3	3	1	92	23.8643	108	0.96	176	29	120	87	20	18		6	0.94		120	80	5101			0	0	1	0
1	53		2	1	1	79	82	1.01	135	40	57	77	0.62	16	11		24.0381	2.09	2.8	120	90	6.1	5452	1	1	1	85	23.3773	154	0.95	183	54	94	139	34	46		6.4	0.77		114	83	3913			0	0	0	1
2	62			1	1	78	91	0.85	243	51	149	70	0.19	23	11		20.2829	1.65	4.5	80	60	5.8	8637	1	1	1	80	18.8902	87	0.86	216	59	125	62	21	15		5.7	1.66		110	70	7650			0	0	0	0
1	63			1	1	73	111	0.93	155	41	72	86	0.36	45	19		17.2013	1.44	3.2	130	90	5.7	6426	3	1	1	76	15.9776	81	0.92	158	43	84	97	48	14		5.3	4.9		120	70	13475			0	0	0	1
1	57	4		3	1	62	92	1.15	176	46	90	69	0.53	28	17		17.2324	0.57	5.5	100	60	5.6	10018	3	1	1	66	17.2013	83	0.88	144	43	78	63	31	21		5.4	0.59		89	69	9920			0	0	0	0
2	66			1	1	67	92	0.76	190	47	119	50	0.24	24	17		20.0427	1.35	3.5	130	90	5.6	12954	1	1	1	69	18.9597	89	0.7	187	47	113	63	21	14		5.2	0.25		92	52	9321			0	0	1	1
2	61			1	1	83	96	0.95	236	50	143	90	2.95	25	12		23.7143	12.53	4.2	170	100	5.3	12145	1	1	1	88	24.5795	100	0.79	226	58	132	123	29	21		5.5	2.64		160	90	11782			0	0	0	1
2	45			1	2	84	81	0.9	185	52	93	88	5.63	24	15	91.6667	25.2834	5.96	5.2	120	90	5	8270	1	3	2	86	26.1625	82	0.88	223	52	122	227	31	39		5	0.89		105	62	7215			0	0	0	1
2	43			1	2	80	95	0.88	202	51	100	170	0.2	18	10		22.7076	8.3	6	100	60	5.2	8548	1	1	2	80	21.7275	97	0.9	175	54	84	164	24	23		5.1	0.25		108	60	7547			0	1	0	0
1	40			3	1	83	82	1.08	224	43	142	135	2.52	45	102	71.4286	21.2434	3.76	5.9	120	90	5.2	5754	3	3	2	84	23.2884	76	0.94	221	55	125	126	36	50		5.3	0.96		118	80	5087			0	0	0	1
1	61			3	2	89	84	1.08	169	34	101	136	0.72	22	17	71.4286	24.6782	2.67	7.9	135	80	5.5	3446	3	3	1	90	24.463	95	0.97	182	38	112	130	25	23		5.6	0.81		140	92	3749			0	0	1	1
1	65			2	1	75	85	0.97	189	35	127	48	0.49	29	18		22.8004	1.5	5.5	120	80	5	8050	1	1	2	88	23.6754	87	0.9	168	40	108	51	25	17	5.6	5.2			140	100				0	0	1	0
1	47			1	2	88	74	1.23	200	49	125	87	0.47	23	20		22.8886	1.58	5.1	120	90	4.8	8458	1	3	2	83	22.1938	79	1.04	166	44	91	78	20	22		4.7	0.54		110	75	4960			0	0	0	1
2	66	2	2	1	1	83	109	0.88	162	68	71	62	0.32	23	16		26.2409	2.24	4.1	160	100	7	11024	1	1	1	91	27.1752	106	0.71	196	64	91	113	24	26		7.6	0.78		141	98	5909			0	0	0	1
2	55			1	2	71	95	0.98	203	72	97	94	0.24	21	12	39.1667	22.1951	3.4	4.1	120	70	4.6	19029	1	3	2	71	22.1303	100	0.86	191	66	98	76	19	13	4.5	5.8			102	70				0	0	0	0
1	42			2	1	79	89	1.17	159	51	82	63	0.41	19	12	122.381	22.3744	1.48	6.1	110	70	5.3	4240	1	1	1	81	21.6352	93	0.94	148	66	58	53	26	16		5.5	0.28		120	69	5262			0	0	0	0
2	68			1	2	70	93	0.95	202	44	128	144	0.35	29	21		19.2901	2.08	4.5	120	80	5.5	15159	1	3	1	72	20.2891	103	0.76	147	48	70	152	36	23		5.4	0.9		122	76	13253			0	0	1	0
2	59			3	1	79	80	0.9	224	46	152	86	0.3	20	10		21.0435	3.88	4	170	100	5.6	15244	3	1	2	81	20.2496	84	0.75	223	45	136	144	23	15		5.5	0.29		148	90	10974			0	0	1	1
1	66			2	1	73	91	1.15	192	42	121	110	0.58	34	27	2327.14	19.7731	1.31	6.7	110	80	5.6	12731	1	3	1	75	19.7133	82	0.83	190	62	96	83	20	12		4.9	0.49		110	66	17318			0	0	0	0
2	49			1	1	79	85	1.27	187	36	122	129	2.47	43	33		24.2954	6.15	5.1	150	90	5.6	9991	1	1	1	86.5	24.6763	104	1.2	171	43	100	92	18	17	5.8	6.5			108	78				0	0	1	1
2	48			1	1	66	72	0.86	141	45	71	60	0.23	18	17		20.9956	4.53	3.6	120	90	5	9351	1	1	1	73	20.7583	82	0.63	175	56	87	82	22	18		5.5	0.16		109	69	6109			0	0	1	1
1	71			1	2	88	93	1.08	221	45	155	101	0.41	28	23	57.7143	24.2883	3.04	4.5	110	80	5.8	8546	1	3	1	85	24.1463	93	0.81	211	42	128	145	24	23		5.8	1.09		110	62	5373	2		0	0	0	0
2	51			1	2	77	79	1.07	220	46	150	80	0.21	22	10		22.9011	3.43	4.2	120	70	5.7	11195	1	1	2	79	23.3004	90	0.86	209	37	134	144	24	13		5.9	0.1		120	82	9735			0	0	1	0
1	61	2		2	2	91	84	1.22	270	49	197	102	2.04	33	35		26.9815	2.74	6.6	120	90	5.2	9016	1	1	1	92	26.6348	85	1.01	214	43	128	162	30	35		5.4	1.54		150	90	4923			1	0	0	1
1	69			3	1	72	81	0.96	166	42	105	65	0.17	27	17		19.2089	0.61	4.5	130	90	5.6	13970	3	1	1	81	19.7798	78	1.15	198	42	124	102	33	23		5.6	0.88		160	102	14665			0	0	0	1
1	46			2	1	88	98	1.1	252	45	176	155	5.93	31	71	535.714	23.5454	6.28	9	120	90	6.2	6971	1	3	1	82	21.5468	104	0.96	293	64	182	113	26	40		6.2	1.17		107	66	7684			0	1	0	1
1	54			3	1	101	87	1.09	177	40	106	148	1.28	21	21	250	30.1073	2.96	6	170	110	5.9	5226	3	3	1	99	28.9351	93	0.99	198	49	111	99	23	17		5.9	2.53		128	78	7131			1	0	0	1
2	53		4	1	2	78	83	0.95	156	41	96	57	1.79	22	17		24.5503	10.35	5.5	100	70	5.9	8287	1	1	1	84	25.5923	89	0.82	188	52	109	53	44	61		6.4	1.54		125	66	8826			0	0	1	0
2	47			1	1	72	79	0.81	197	42	125	160	0.58	23	23		21.5595	7.94	3.5	110	70	5.5	7119	1	1	1	76	21.4202	84	0.74	213	51	127	123	27	30		5.5	0.68		120	70	4058			0	1	1	0
1	55			2	2	93	87	1.22	240	51	163	149	2.03	32	31	93.4286	27.6038	3.7	7.1	120	90	4.9	10045	1	3	1	89	26.2966	85	1.12	230	53	141	99	27	25		5	1.76		108	73	13937			1	0	0	1
2	43	2		1	2	78	87	0.86	142	44	77	75	0.13	21	24		22.0313	2.32	3.1	140	90	4.7	9223	1	1	2	83	22.5429	90	0.85	172	40	104	77	20	14		5.3	16.97		140	99	6098			0	0	1	1
2	63			2	2	72	99	0.97	218	54	140	114	0.5	20	18		19.658	4.11	4.7	110	80	5.8	6861	1	1	1	73	19.5907	102	0.82	225	45	138	144	21	20		6.1	0.39		110	70	3143			0	0	0	0
1	68			1	1	88	99	0.97	221	46	141	233	1.81	67	60	53.5714	23.8663	3.52	4	140	90	5.5	4553	1	2	2	88	22.2206	99	0.85	194	33	123	150	41	37		5.2	5.88		121	70	5055			0	1	0	1
2	65			1	1	86	90	0.88	227	58	144	104	0.59	24	22		24.9957	8.99	2.5	140	100	5.3	15193	1	1	2	85	23.8245	88	0.81	203	52	126	61	26	22	3.3	5.3			140	90				1	0	0	1
2	55			1	1	77	83	0.95	197	40	139	78	1.14	24	18		22.8235	12.61	5.2	110	60	5.1	7446	1	1	1	82	23.2586	82	0.9	238	42	146	217	45	59		5.4	0.42		102	60	5631			0	0	1	0
1	64			3	1	77	100	1.18	167	43	95	142	0.29	22	15	142.857	19.8767	0.64	7.1	120	80	5.3	8705	2	3	1	79	19.8131	100	0.99	155	42	83	115	27	18		5.5	0.7		100	70	8160			0	0	0	0
2	52			1	1	71	96	0.93	193	66	104	55	0.2	18	17	14.6667	21.4321	5.62	4.5	150	100	5	5210	1	3	1	78	21.515	91	0.77	234	76	115	96	19	14		5.4	1.21		150	92	5141			0	0	0	1
2	56			1	1	78	87	0.91	249	63	160	94	0.52	22	14		24.2216	8.39	5.4	140	90	5.3	4462	1	1	1	78	22.268	82	0.86	224	59	119	109	26	18		5.4	0.27		130	80	4635			0	0	0	1
1	58			1	2	84	101	1.32	203	66	110	109	0.4	36	28	564.286	25.4645	2.01	4.2	110	80	5	11040	1	3	1	82	25.9553	95	1.31	193	70	89	80	33	28		5.5	3.31		123	70	11489			0	0	0	0
2	61			1	2	84	99	1.02	199	43	110	92	1.22	20	18		25.5252	8.94	4.1	120	90	5.1	13766	1	1	2	91	25.921	81	0.93	177	50	91	66	27	25		5.2	1.81		117	67	14647			0	0	1	1
1	66			1	1	77	89	1.15	217	41	123	207	1.45	41	43	1578.57	21.2214	1.35	7.4	130	90	5.4	8503	1	3	1	85.5	21.8156	97	1.07	250	57	165	102	36	25	7.5	5.5			118	70				0	1	0	1
2	44			1	2	81	81	0.81	211	38	132	114	3.02	32	21		24.9921	11.09	3.5	100	70	4.8	6876	1	1	1	84.2	24.4395	82	0.83	217	35	153	117	20	18	3.8	5.3			100	60				0	0	1	0
1	44			1	1	82	80	1.06	175	45	103	62	0.39	21	11		24.5741	2.29	5.7	120	80	5.2	2740	1	1	2	83	22.2597	90	0.96	188	54	92	81	20	9		5.6	0.86		107	69	2376			0	0	0	0
1	40			3	2	66	86	1.01	161	54	74	65	0.23	30	23	700	18.8912	0.52	5.3	100	60	5	3448	3	3	1	70	19.2782	94	1.1	164	51	87	55	31	18	5.7	5.8		0.6	110	60				0	0	0	0
2	63			1	1	80	83	0.87	166	42	104	134	0.36	16	7		24.3374	3.97	4.3	140	100	5.1	11376	1	1	1	81	24.2767	80	0.76	137	34	67	163	14	14		4.8	0.68		128	89	7024			0	0	1	1
2	49			1	1	81	85	0.82	168	29	123	132	0.3	19	14		26.2382	11.22	4.8	110	70	5.1	13922	1	1	1	94	27.279	88	0.76	158	31	80	229	22	19		5.1	0.26		109	79	11331			0	0	1	0
1	54			3	1	81	99	0.97	200	48	138	133	1.5	35	19	250	22.9756	1.02	5.8	130	90	5.2	6616	3	3	1	83	22.1778	99	0.89	215	52	132	85	38	24		5.2	4.54		122	70	3366			0	0	0	1
1	67			1	2	82	93	1.08	185	43	132	171	0.67	26	21	3.33333	23.5392	1.11	5.2	140	100	5	8402	1	1	1	78	22.2949	92	0.92	152	42	78	157	26	20		4.9	0.8		131	88	5250			0	1	0	1
1	60	2		1	2	80	93	1.19	200	44	144	104	0.32	25	19		24.2277	1.13	6.9	130	90	4.8	13293	1	3	2	84.2	23.8983	103	1.22	195	35	132	151	35	30	6.5	5			142	90				0	0	0	1
1	59			3	1	82	90	1.06	175	47	105	54	0.12	196	25	11.6667	19.9036	0.5	4.6	130	80	5.8	15067	3	3	1	82	18.8901	91	0.87	153	47	76	54	213	21		5.4	0.1		105	78	14493			0	0	0	1
1	66	2		3	1	77	92	1.51	188	40	133	76	1.76	21	13	12.5	21.6445	1.08	6.6	140	80	5.7	6272	3	2	1	76	20.9199	96	1.94	182	43	114	78	20	16		6.1	1.85		128	70	5432			0	0	0	1
2	65	2		1	1	67	76	0.98	156	62	74	80	1.88	25	16		19.7381	9.17	5.4	120	90	5.3	12475	1	1	2	68	18.7029	89	0.99	161	60	67	86	24	16		5.4	4.03		107	82	17187			0	0	0	1
2	48			1	1	81	85	0.81	177	66	91	85	0.54	26	18		27.5916	6.63	3.7	110	80	5.3	14856	1	1	1	89	29.5547	91	0.82	225	85	116	42	24	22	3.6	5.5			100	70				0	0	0	0
1	71	2		1	2	70	97	0.99	186	67	106	75	0.34	24	15		20.4549	0.79	5	130	90	5.4	15059	1	1	2	66	19.9799	99	0.94	165	65	74	66	21	20		5.6	0.32		140	70	9766		4	0	0	0	1
2	49			1	1	84	80	0.91	156	29	99	222	0.78	17	10		24.3868	12.76	4.3	120	80	5	8786	1	1	1	87	25.6328	80	0.69	142	32	78	122	16	9		4.7	1.52		111	89	5757			0	1	1	0
2	47			1	2	78	84	0.83	210	67	124	113	0.65	18	7		24.8047	8.08	3.7	120	90	5	10727	1	1	1	73	23.4759	81	0.82	186	57	93	102	22	15		5.3	0.49		98	60	11132			0	0	0	1
1	65			2	1	77	79	1.04	196	84	90	51	0.28	33	28	350	20.903	0.83	5.5	130	80	4.8	12159	1	3	1	75	20.3925	76	0.94	158	73	57	57	31	24		4.8	0.19		118	76	6383			0	0	0	1
2	44			1	1	69	91	0.81	152	41	93	96	0.18	12	10	5	22.8869	8.11	2.8	110	80	5.2	8927	1	3	1	71	21.6353	81	0.65	186	44	107	103	17	14		5	0.31		122	70	7658			0	0	1	0
2	46			1	2	80	85	1	189	41	114	100	0.14	22	16		23.3621	4.25	2.5	110	90	5.2	12346	1	1	2	75	22.3862	78	0.84	187	42	109	118	25	28		4.9	0.1		91	52	11986			0	0	1	1
2	57			1	1	74	81	0.87	210	44	126	56	0.23	24	16		24.8756	2.76	3.5	120	90	5.3	16704	1	1	1	76	25.5449	86	0.8	215	59	118	43	23	17		5.1	0.47		110	60	25590			0	0	1	1
1	48			3	1	86	83	0.91	228	35	152	129	0.55	27	25	347.143	23.1707	1.26	6.9	110	80	5.7	7955	2	3	1	86	23.6946	78	0.79	176	30	97	294	29	36		5.3	0.64		115	71	5925			0	0	1	0
1	48		3	3	1	88	108	0.92	175	29	112	108	0.19	19	16	1660	24.089	1.05	3.6	110	80	5.8	3896	3	3	1	92.5	25.6218	107	0.97	182	36	122	63	31	51	3.8	5.5			110	70		2		0	0	1	0
1	67			3	1	72	70	0.89	131	52	51	46	0.38	42	19	262.143	19.4867	0.86	3.3	130	90	5.1	17404	3	3	1	75.2	19.7347	77	0.83	117	47	46	34	27	13	2.7	5			110	72		3		0	0	0	1
1	47			1	1	81	79	1.07	138	33	77	71	0.29	31	19		24.0908	0.92	6.2	110	70	5.4	6710	1	1	2	83	23.8289	90	1.02	161	46	91	50	28	19		5.1	0.29		109	78	4332			0	0	1	0
2	56			1	1	84	82	0.74	270	50	170	109	1.2	22	16		26.5421	13.07	3.9	130	90	5.2	12422	1	1	1	89	27.3531	81	0.71	275	52	175	100	26	29		5.2	0.93		99	62	10770			0	0	0	1
2	54			1	1	90	98	0.87	262	50	147	253	0.67	33	37	328.571	27.9099	8.21	7	110	80	5.6	11743	1	3	1	91	28.2564	98	0.73	224	53	122	173	22	17		5.4	0.39		112	70	10298			1	1	0	0
1	52			2	1	81	95	1.03	197	47	115	112	0.4	18	12	256.714	22.4583	0.91	6.6	120	90	5.1	8807	1	3	1	90	22.046	84	0.93	177	54	90	113	18	9		5	0.21		120	80	4611			0	0	0	1
1	48			1	1	78	86	0.92	150	49	74	56	0.69	22	16	80.9048	21.8942	0.64	5.8	130	90	5	12865	1	3	1	80	22.5737	91	0.77	155	55	71	64	20	15		4.8	0.21		125	71	14372			0	0	0	1
2	67			1	1	70	83	0.9	138	30	75	103	10.91	25	15		19.8776	5.63	3.9	100	70	5.4	17257	1	1	1	69	20.2211	74	0.8	162	43	90	51	24	13		5.2	1.93		111	78	25168			0	0	1	0
2	65			1	1	67	87	0.77	202	46	129	77	0.36	24	15		18.3568	5.8	5	110	70	5.4	16790	1	1	1	73	17.9616	92	0.69	178	45	101	85	24	15		5.6	0.18		100	60	20970			0	0	1	0
2	59			1	1	71	79	0.76	170	37	111	69	0.45	22	21		18.8705	1.76	2.8	130	90	5.6	25071	1	3	1	83	20.6895	87	0.74	210	46	128	83	21	20		4.9	0.54		108	60	29511			0	0	1	1
1	63			3	1	67	92	0.93	218	40	150	82	3.46	29	12	239.048	17.5572	0.82	6.7	130	90	5.6	10738	3	3	1	67	16.8009	91	0.9	216	42	140	90	35	13		5.6	0.28		132	91	10129			0	0	0	1
2	66			1	1	86	91	0.8	184	44	115	135	0.67	24	17		22.9885	9.95	3.7	110	80	5.6	17086	1	1	1	89	22.5774	98	0.74	189	44	103	137	25	23		5.6	0.49		99	61	18449			1	0	1	0
1	67			1	1	88	85	1.03	186	48	119	76	0.29	23	12		19.9197	1.46	6.1	110	70	5	8761	1	1	1	74	19.1968	91	1	186	45	117	93	20	13	6.2	5			90	64				0	0	0	0
2	48			1	1	67	80	0.81	189	65	101	69	0.23	16	14	6.66667	19.9799	2.89	3.8	120	80	5.1	15106	1	3	1	68	20.2763	97	0.77	218	79	97	48	26	17		5.3	0.33		98	58	15634			0	0	0	0
1	47			2	2	86	84	0.96	147	33	93	96	0.21	18	15		23.7581	1.69	5.3	110	80	5.2	5389	1	3	1	88	22.7904	87	1.01	126	24	74	78	19	12	5.7	5.4			132	86				0	0	1	0
1	51			3	1	86	76	1.03	164	44	60	401	1.37	37	24	250	21.5065	1.44	5.6	110	80	5.2	4476	3	3	1	89	21.8868	77	0.97	184	50	69	331	37	18		5.3	1.13		116	76	4329			0	1	0	0
1	54	2		3	1	85	98	1.24	180	43	107	130	10.11	22	17	93.4286	22.645	4.03	7.1	150	90	5.1	2648	3	3	1	82	21.7357	104	1.09	167	39	76	259	25	20		5.3	1.29		140	90	1622			0	0	0	1
2	50			1	1	80	101	1.01	214	58	129	60	0.77	19	16	58.0952	25.5421	8.73	3	120	90	5.5	14885	1	3	2	83	24.6489	97	0.9	222	64	115	86	22	18		5.8	0.47		90	70	14596			0	0	0	1
1	58	4	4	2	1	85	87	1.19	259	47	165	227	0.38	22	29	628.571	23.6021	3.01	6.2	110	80	5.8	4327	1	3	2	87	23.0798	96	1.22	211	40	119	300	25	29		5.5	0.29		109	70	2296			0	1	0	0
1	64	2	2	1	2	84	123	1.41	183	46	112	85	0.24	18	31	12.5	21.8032	3.23	7.5	150	90	6.2	7989	1	3	1	81	20.988	137	1.22	173	42	97	131	29	36		5.8	0.11		132	80	8410			0	0	0	1
2	62			1	1	74	98	0.93	234	51	151	104	1.28	31	24		21.9298	7.85	5.1	150	100	5.4	4443	1	1	1	77	21.6282	96	0.94	249	53	157	102	27	18		5.4	0.31		162	90	3700			0	0	0	1
2	47			1	2	73	85	0.89	252	65	158	71	0.45	24	14	240	22.5053	4.84	6.3	160	90	5.2	9477	1	3	2	76	21.536	86	0.9	218	68	116	131	23	11		5	0.24		131	80	8287			0	0	0	1
1	68	2		1	1	73	98	1.12	239	47	162	113	0.31	24	19		21.5871	1.35	5.9	130	100	5.2	14977	1	1	1	87	19.9708	98	1	198	53	113	75	33	25		4.9	0.13		111	74	15706			0	0	0	1
1	64			1	2	88	97	1.07	194	63	103	80	1.56	28	23	400	23.4043	2.2	4.5	150	100	5.4	6431	1	3	1	84	22.5464	96	1.05	179	66	81	132	33	25		5.5	0.45		131	96	5405			0	0	0	1
1	61			2	1	90	98	1.16	215	51	140	84	1.5	36	39		26.7934	4.23	6.3	150	90	5.7	3369	1	1	2	90.8	27.1615	95	0.99	221	54	133	146	25	28	6	5.7			112	80		2		1	0	0	1
1	62			1	1	90	86	1.11	235	53	151	97	3.19	27	27		26.2576	3.59	6.9	150	90	5.2	11846	1	1	1	90	25.9958	81	1.03	211	50	141	135	25	28	6.5	5.2			152	92				1	0	0	1
2	55			1	1	72	95	0.9	218	43	133	176	0.73	23	17	36.6667	22.4647	4.34	4.3	110	70	5.6	11590	1	2	1	76	22.4153	95	0.67	255	35	172	127	20	19		5.7	3.26		106	78	7167			0	1	1	0
1	47			2	2	91	94	1.1	197	45	130	133	6.15	33	41	129.143	29.2277	5.33	6.3	120	80	5.7	3810	1	3	2	88.4	28.0339	102	0.95	175	44	105	95	24	26	5.5	5.7			112	80				1	0	0	0
1	57			1	1	87	87	1.02	203	41	132	89	1.15	22	24		25.4003	3.64	5.6	150	80	5.4	5238	1	1	2	86	23.5395	85	0.92	203	50	118	63	25	23		5.5	0.41		122	75	5520			0	0	0	1
2	46			1	2	63	89	0.98	201	53	113	123	0.54	23	17		20.316	4.38	5	120	70	5.6	8554	1	1	1	69	20.8638	92	0.91	217	63	119	114	20	18		5.8	0.42		119	68	5283			0	0	0	0
2	57			1	1	70	87	0.83	216	52	140	62	0.17	28	21		20.0357	2.7	2.7	140	100	5.2	17949	1	1	1	68	19.6667	83	0.83	232	56	138	73	23	15		5	0.19		121	80	19130			0	0	0	1
2	60	2		1	1	70	82	2.3	185	54	97	117	0.36	19	15		19.9442	29.75	7.3	110	80	4.9	24561	1	1	1	71	20.252	88	2.04	187	46	101	126	20	13		4.8	0.26		140	92	29408			0	0	0	1
1	63	2		2	1	73	94	1.37	200	56	119	38	0.87	24	15		21.4004	1.09	5.1	110	70	6	12854	3	1	1	77	20.1408	90	1.18	179	46	103	70	18	20		5.4	0.36		127	82	11921			0	0	0	1
2	52			1	1	77	78	0.79	174	57	80	134	0.47	25	29		22.1924	4.58	2.9	120	80	5	13019	1	3	1	95	22.9091	81	0.76	207	78	101	66	24	28		4.9	0.33		122	89	8729			0	0	0	0
2	65			1	1	78	81	0.9	215	56	120	119	1.12	29	18		21.218	3.85	4.8	100	70	6.5	14457	1	3	1	74	19.8762	93	0.86	195	66	95	86	26	19		5.9	0.46		101	70	24577		2	0	0	0	0
1	69			1	2	78	84	1.02	171	44	98	89	0.39	25	16	67.5	23.6519	2.09	4.8	120	80	5.2	12584	1	3	2	84	23.1696	86	1.07	183	45	102	144	22	10		5.6	0.98		115	82	9574			0	0	0	0
2	50			1	1	75	82	0.87	182	34	113	130	0.2	19	13		23.5619	5.62	4	130	90	5.3	9092	1	1	1	83	24.0483	87	0.79	179	33	105	126	21	13		5.3	0.29		115	68	10029			0	0	1	1
2	53			1	1	72	86	0.88	180	47	113	60	0.3	19	14		20.7784	8.55	4.5	100	70	5.3	10553	1	1	1	71	19.5948	81	0.8	179	48	97	88	18	13		5.3	0.33		110	70	13080			0	0	1	0
1	48			3	1	78	87	1.06	160	37	101	111	0.09	21	19		21.577	1.86	5.1	120	80	5.4	6106	3	1	2	78	19.9582	88	1.03	175	46	103	59	23	20		5.5	0.18		128.5	71	7164			0	0	1	0
1	65	3	3	3	1	79	134	1.16	227	43	153	100	1.21	23	17		22.142	1.71	5.3	140	90	6.9	2832	3	3	1	78	21.7879	122	1.11	190	39	112	117	19	20		6.1	1.94		140	91	2713			0	0	0	1
1	62			3	1	74	88	0.78	136	47	65	59	0.75	26	19	150	23.1006	1.1	5	120	90	5.4	15327	3	3	1	80	24.4752	89	0.78	174	59	89	50	26	19		5.4	0.91		114	79	12990			0	0	0	1
1	57			2	1	81	90	0.87	195	48	120	102	0.2	22	19	350	23.0737	3.41	4.4	140	90	5.7	5270	1	3	1	89	22.7289	97	1.02	207	66	100	134	20	17		5.8	0.34		121	80	4954			0	0	0	1
2	69			1	1	74	100	0.79	194	52	121	88	0.56	21	20		20.134	6.26	6	110	80	6.1	17812	1	1	1	73	20.3607	91	0.83	169	53	75	138	26	20		6.5	0.29		132	90	12369	3		0	0	0	0
2	45			1	2	79	83	0.74	162	45	92	66	0.09	14	12	247.143	25.7199	10.23	3.2	130	90	5	3588	1	3	1	80	25.7079	84	0.73	155	45	81	103	18	14		5	0.14		135	82	4972			0	0	1	1
2	62			1	1	69	88	0.79	175	40	110	107	2.98	29	20		21.5917	3.48	3.5	130	80	5.9	12645	1	1	1	78	22.1323	95	0.77	182	44	106	158	163	208		5.8	2		129	88	14449			0	0	1	1
1	61	2		1	2	85	108	1.3	205	56	125	75	0.28	50	40	131.429	23.8861	2.8	6.9	110	80	5.5	6644	1	2	2	87	24.169	109	1.15	211	48	126	136	54	103		5.2	4.16		118	79	9702			0	0	0	1
1	58			1	1	78	86	1.15	149	47	76	126	0.17	22	14		22.5896	1.69	5.3	150	90	5.4	16353	1	1	1	83	22.2436	83	1.04	138	42	66	97	39	23		5.1	3.42		112	74	12278			0	0	0	1
2	54			1	1	69	79	0.8	178	41	110	134	0.31	14	10		21.9878	3.43	3.6	130	70	5.6	10564	1	1	1	76	21.028	87	0.7	160	42	85	147	34	26		5.3	0.78		112	76	15536			0	0	1	1
2	64			1	2	75	95	0.86	198	42	128	134	0.51	21	11		23.5059	4.85	4.9	120	80	6	8434	1	1	1	90.3	25.2449	101	0.86	166	42	89	145	18	17	4.6	6.4			110	70				0	0	1	0
1	68			1	1	79	110	1.13	185	46	107	145	0.37	26	17		23.9426	1.57	4.3	150	100	6	7751	1	1	2	86	25.3051	126	1.14	196	44	114	161	23	22	4.7	6.9			122	72		2		0	0	0	1
1	56			3	1	66	81	1.12	133	51	50	175	0.56	38	27	350	18.2418	1.25	7.6	120	80	5.5	5606	2	3	2	79	20.0969	101	0.9	158	34	66	307	38	36		5.9	2.81		130	89	6624			0	1	0	0
1	54	2		1	1	80	100	1.15	198	52	128	78	0.36	26	16	90	22.5427	1.59	4.2	170	100	5.2	8263	1	3	1	81	22.4798	98	0.99	174	48	99	75	34	21		5.1	0.86		132	80	7225			0	0	0	1
2	52			1	1	80	78	0.9	181	46	115	90	0.29	20	13		25.0219	7.98	4.6	90	60	5.5	5170	1	1	1	83	25.7612	78	0.78	177	43	98	123	18	18		5.3	0.79		98	68	7628			0	0	1	0
1	44			2	1	92	89	1.18	239	48	170	107	0.67	17	22	183.333	25.1668	3.21	5.6	130	90	5.4	4930	1	3	2	89	25.2562	86	1.1	190	37	103	212	19	25		5.8	0.37		131	80	2765			1	0	0	1
2	42			1	1	72	84	0.94	149	45	91	48	0.08	17	12		23.3491	1.26	3.8	110	80	5.3	16590	1	1	2	78	24.2278	89	0.83	145	41	71	71	24	21		5.3	0.08		119	77	11810			0	0	1	0
1	48			1	1	69	84	1.12	151	44	95	53	0.53	17	16		20.4092	1.41	5.1	110	80	5.4	10064	1	1	1	72	20.0957	85	0.99	144	44	68	42	24	23		5.4	0.59		111	71	4787			0	0	0	0
2	48			1	2	80	77	0.85	185	35	125	134	0.46	29	24		24.883	6.08	4.7	120	90	5	6988	1	1	1	87	25.4995	79	0.72	176	41	105	78	30	25		5.1	0.72		98	76	6613			0	0	1	1
2	45			1	1	64	84	0.8	130	39	71	105	0.28	19	9	6.66667	21.4201	3.06	3.2	120	80	4.7	13804	1	3	1	73	22.454	96	0.7	130	43	57	58	23	15		4.9	0.35		113	71	9259			0	0	1	0
1	47			2	1	75	96	0.88	191	38	132	136	0.26	25	13	14.2857	21.7452	1.47	5.5	140	100	5.6	6658	3	3	2	73	21.1844	96	0.8	182	45	101	67	28	18		5.6	0.51		120	80	5443			0	0	1	1
2	44			1	1	71	77	0.72	158	46	94	66	0.34	19	13		20.4899	4.81	4	130	80	5	10749	1	1	1	76	20.6765	83	0.66	181	49	96	91	19	16		4.7	0.35		107	71	14386			0	0	1	1
1	44			3	1	76	96	1.11	141	44	86	60	0.16	30	38	56	24.1741	2.37	4.7	120	90	5.1	8978	3	3	1	88.6	25.2427	102	1.1	164	39	104	72	22	29	4.3	5.4			111	70				0	0	0	1
2	57			1	1	81	88	0.79	169	39	102	158	0.97	21	24	3.33333	23.2734	3.15	4.3	100	60	5.4	5806	1	2	1	90	23.6845	91	0.76	185	45	113	129	20	18		5.3	0.71		110	71	4603			0	1	1	0
2	58			3	1	83	91	0.81	178	59	93	151	1.2	21	14	53.5714	24.887	8.96	4.8	150	90	5.2	2299	3	3	1	89	26.1601	106	0.84	171	66	70	121	28	22		5.4	1.82		102	61	3809	2		0	1	0	1
1	60			1	2	90	78	1.32	160	32	106	103	0.51	23	22		25.54	6.56	6.4	110	80	5.6	13750	1	1	2	93	25.4185	90	1.34	173	42	99	121	24	25		5.3	0.63		127	81	11236			1	0	1	0
2	44			1	1	73	78	0.82	176	46	107	103	0.98	15	13		20.2811	5.66	4.4	120	80	5	1678	1	1	2	76	20.7291	84	0.74	170	49	89	89	18	14		5.4	5.74		92	61	1302			0	0	1	0
1	61			1	1	83	88	1.07	169	45	105	77	0.27	24	18	21.4286	21.9948	1.12	3.9	110	70	5.9	15234	1	3	2	82	20.3048	102	0.94	160	65	67	73	30	12		5.7	0.17		119	67	16450			0	0	0	0
2	45			1	2	82	91	0.86	138	40	82	77	0.83	61	70		25.7851	12	4.1	90	60	4.9	7861	1	1	1	86	27.4815	89	0.82	110	36	60	64	46	36	4.4	4.9			130	80				0	0	1	0
2	65			1	2	71	92	0.88	227	74	128	75	0.2	17	14		17.4006	5.98	4.5	130	90	5.3	13416	1	1	1	70	17.7469	87	0.77	253	77	130	136	20	13		5.3	0.33		138	90	17489			0	0	0	1
1	65	2		1	1	96	99	1.1	213	42	154	99	2.53	42	46		27.4226	6.39	6.8	120	80	6.2	4294	1	1	1	102	27.9195	101	0.96	208	31	133	191	40	50		6.5	0.49		120	70	4830			1	0	0	1
2	67			1	1	74	84	0.87	225	42	148	251	0.75	25	19		20.7325	6.73	4.2	80	40	6.4	11727	1	1	1	70	19.9658	82	0.73	220	33	136	240	23	13		5.9	0.24		99	66	13996			0	1	1	0
2	69	2		3	1	77	92	1.01	194	56	117	106	0.54	26	24		19.8938	6.71	5.8	130	90	5.7	14006	3	1	1	93	18.9448	91	0.77	187	49	109	70	24	18		5.4	0.58		110	70	10990			0	0	0	1
1	59			1	1	83	102	1.05	233	53	154	104	1.65	28	21	125	23.5524	2.64	5.7	110	70	6.6	7764	1	3	1	90	23.4092	118	0.81	190	41	112	142	27	21		6	0.86		121	71	6645			0	0	0	0
2	64	2		1	2	75	88	1.02	182	34	125	119	5.72	22	17		20.6395	10.55	5	150	90	6.3	7002	1	1	2	81	20.765	96	0.84	184	33	115	123	23	14		6	10.87		110	62	7849			0	0	1	1
2	48			1	1	78	87	0.91	189	40	119	137	0.26	24	20		23.1219	9.89	5.7	130	80	5.9	17262	1	1	1	88.2	23.6832	91	1.03	237	37	152	197	19	21	5	5.9			148	100		2		0	0	1	1
1	43			3	1	84	89	1.2	141	26	88	126	0.37	20	22		21.9286	1.6	5.9	120	70	5.9	2734	3	1	1	82	21.7051	85	1.1	155	33	90	96	19	20		5.9	0.59		88	52	2103			0	0	1	0
2	41			1	1	70	81	0.96	159	48	87	92	0.19	20	13		23.2464	10.33	2.6	120	70	5.1	10878	1	1	1	73	22.8119	82	0.88	181	53	97	62	22	15		5.2	0.07		100	70	8667			0	0	1	0
2	66	2		1	1	76	86	0.99	179	44	108	130	0.66	25	24		20.1733	3.95	4.7	110	70	5.5	9890	1	1	1	86	21.439	80	0.9	237	52	126	237	27	26		6.1	0.92		119	88	9108			0	0	1	1
1	66		2	3	1	75	99	0.97	155	51	79	83	16.9	43	28	592.857	21.3724	1.7	7.5	140	80	5.6	5774	3	3	1	78	17.9184	133	1.01	198	39	75	387	77	43		7.4	0.36		150	80	7948			0	0	0	1
1	58			1	1	89	94	1.17	178	49	105	63	0.29	26	21	104.167	19.7606	1.17	4.6	120	80	5.7	14237	1	2	1	85	20.5457	96	1.26	194	56	110	70	35	41		5.4	0.47		100	80	14581			0	0	0	0
2	48			1	1	73	89	0.9	183	36	126	86	0.28	18	19		20.0008	6.08	5.1	110	80	5.9	6028	1	1	2	70	18.9599	96	0.88	189	44	109	97	19	14		5.6	0.28		110	81	6731			0	0	1	0
2	47			1	2	85	84	0.89	177	51	104	68	0.39	24	14	55.5714	27.1862	10.14	3.5	110	80	5.4	8253	1	3	1	83	27.3556	88	0.88	207	49	130	82	20	13	3.5	5.7			100	62				1	0	0	0
2	41			1	1	82	90	0.69	165	50	90	82	0.21	8	12	9	28.0038	10.15	4.8	110	70	5.8	3344	1	1	1	95	27.1615	90	0.72	167	52	81	58	8	7		5.1	0.15		110	80	3275			0	0	0	0
2	45			1	2	73	82	0.88	149	46	79	77	0.76	13	16		24.0065	8.86	4.8	120	70	5.4	8698	1	1	2	78	24.5007	88	0.8	163	54	88	60	18	10	4.6	5.4			110	70				0	0	1	0
2	48			1	1	74	84	0.83	161	47	95	46	0.28	17	17		22.8564	7.15	2.7	120	90	5.1	16051	1	1	1	77	23.4799	92	0.84	203	60	108	87	26	21		5.3	0.86		92	70	18494			0	0	1	1
2	64			1	1	84	86	0.87	195	47	123	81	0.93	37	39		25.1866	9.07	4.3	110	80	5.5	16611	1	1	1	89	25.3939	91	0.64	173	49	94	68	27	18		5.5	1.06		96	61	14373			0	0	1	0
2	43			1	2	67	83	0.97	145	37	88	50	3.76	24	13	38.3333	24.1267	7.89	4.1	110	70	5.4	11003	1	3	2	69	25.9909	84	0.89	156	54	76	73	20	19		5.1	0.18		108	64	12784			0	0	1	0
1	51			3	1	84	91	1.01	180	32	122	130	0.61	19	23	10	21.9959	2.8	4.9	150	90	5.9	10878	3	3	1	90	23.1344	102	1.04	208	33	147	113	20	30	5.2	6			138	82				0	0	1	1
2	48			1	1	72	96	0.83	207	42	139	75	0.47	21	21		22.0118	15.8	3.8	150	100	6.7	7083	1	1	2	79	22.4114	86	0.81	244	50	157	122	22	25	3.7	6.1			120	80				0	0	1	1
2	48			1	1	66	82	1.06	219	55	125	133	0.34	20	9		18.4091	4.69	4.7	150	100	5.7	16215	1	1	1	70.2	18.8519	80	1.02	207	43	132	43	22	8	4.4	5.3			140	90				0	0	0	1
1	48			3	1	74	95	1.11	154	37	92	99	0.1	27	28	62.5	21.8359	1.01	4	110	60	5.8	7143	2	3	1	84	22.823	108	1.05	214	49	116	189	28	22		5.7	0.49		110	71	10187			0	0	1	0
2	50			1	1	75	86	0.9	186	46	113	68	0.36	21	18		22.6978	5.43	3.9	110	70	5.9	8333	1	1	1	81	23.1001	87	0.82	207	52	123	56	21	16		5.7	0.97		94	54	7357			0	0	1	0
1	58			1	1	75	82	1.02	197	48	124	93	0.27	20	19		20.3595	0.93	5.2	120	90	5.5	10785	1	3	2	81	20.7664	76	0.94	183	46	109	112	24	23	5.2	5.3			108	74				0	0	0	1
2	54			1	1	69	88	0.94	257	54	184	59	1.56	26	13		20.7607	6.89	3.5	120	90	6	19639	1	3	2	82.5	22.3214	91	0.86	272	47	198	149	25	26	4.2	5.8			122	82				0	0	0	1
1	45			1	1	90	94	1.24	225	46	147	132	0.31	25	22	360.714	23.4936	1.77	5.5	140	90	5.7	10952	1	3	2	87	22.9692	103	1.09	218	58	131	104	29	22		5.2	0.18		112	72	12556			1	0	0	1
1	49			2	1	81	99	1.03	183	47	116	69	0.35	23	22	86.6667	22.2414	1.59	3.6	110	80	5.8	4051	1	1	1	84	22.9182	94	0.98	221	52	139	96	26	41	3.5	5.5			122	80				0	0	0	0
1	52			3	1	72	86	1.02	243	52	160	125	0.01	33	22	238.333	19.9418	1.97	6.7	110	70	6	4231	3	3	1	77	19.1621	79	1.1	212	65	110	135	53	42		6.1	0.35		100	62	7136			0	0	0	0
2	66			1	1	77	85	0.87	173	58	93	60	0.44	34	24		21.137	2.53	2.9	100	70	5.1	14977	1	1	1	76	20.9549	84	0.79	201	78	93	40	37	23		5.3	0.27		119	81	15806			0	0	0	0
2	43			1	1	84	90	0.81	173	37	111	93	3.37	19	21		25.3069	7.05	4.1	140	100	5.5	7864	1	3	1	73	24.2153	104	0.83	172	43	92	167	22	23		5.5	1.17		170	110	11032			0	0	1	1
2	53			1	1	82	86	0.86	209	40	143	110	0.63	24	19		25.7038	11.24	5.2	100	60	5.1	7609	1	1	1	88	25.388	87	0.81	217	50	136	64	25	23		5.4	0.51		88	49	9816			0	0	1	0
1	58			3	1	79	101	1.05	184	58	101	83	0.16	28	20	2000	24.1967	1.09	4.7	120	90	5	3432	3	3	2	83	23.9294	108	1.01	197	78	89	72	29	20		5.3	0.15		130	89	3973			0	0	0	1
2	40			1	1	70	83	0.89	202	55	127	99	0.44	22	9		22.6042	2.95	2.5	130	80	5.5	8307	1	3	2	74.2	21.593	96	0.84	197	55	106	124	21	6	2	5.6			110	70				0	0	0	1
2	45			1	1	85	89	0.86	163	46	97	61	0.26	28	20		26.4792	14.69	4.4	100	60	5.2	13771	1	1	1	81	24.5165	89	0.79	158	50	77	71	23	15		5	0.18		108	60	18814			1	0	1	0
2	53			1	1	75	94	0.77	189	31	128	153	0.48	23	20		23.8682	8.59	4	120	80	5.3	3573	1	1	1	87	24.9904	96	0.77	202	33	138	184	26	32		5.7	0.49		131	78	3005			0	1	1	0
2	66	2		1	2	84	93	0.75	221	54	138	108	0.35	24	18		24.7177	5.5	3	120	70	5.5	10175	1	3	2	76	24.7456	109	0.66	200	47	105	132	21	17		5.9	0.44		110	60	7610			0	0	0	1
2	49			1	2	80	87	0.93	182	50	105	103	0.29	15	11	6.66667	26.9102	9.09	4	110	70	4.9	16979	1	3	1	93	27.221	81	0.87	180	50	100	85	12	11	4.6	5			108	78				0	0	0	0
2	51			1	2	80	84	0.9	197	58	116	87	0.41	25	14		24.5795	15.67	6.9	120	80	5	10850	1	1	2	76	22.6723	90	0.77	130	44	58	73	28	17		5.3	0.05		122	82	14933			0	0	0	0
1	64			2	1	81	94	1.07	216	53	143	85	0.32	25	20	71.4286	23.4345	0.73	5.5	120	80	5.2	8021	1	3	2	82	23.1355	97	0.88	244	61	152	77	28	23		5.5	0.09		110	69	10731			0	0	0	0
1	57		2	2	1	91	131	1.02	171	49	99	100	0.63	29	35	142.857	23.5472	1.51	5.5	120	70	7.2	3504	1	3	2	92	21.9292	170	0.96	175	42	101	83	25	28		7.8	0.57		108	75	3102			1	0	0	0
2	54			1	1	82	91	0.91	187	49	115	79	0.51	26	22		25.4677	8.35	4.2	110	70	5.7	12174	1	1	1	80	25.3886	94	0.85	191	48	112	77	26	19		6	0.32		110	78	11996			0	0	1	0
2	57			1	1	77	88	0.95	140	50	72	46	0.38	32	25	20.8333	23.7571	6	4.5	110	80	5.5	10465	1	3	1	79	22.4675	100	0.82	170	57	89	62	34	26		5.8	0.65		92.5	60	11654			0	0	0	0
2	50			1	1	68	98	0.93	251	68	166	46	0.27	15	20		20.5123	14.17	2.4	150	100	5.5	17064	1	1	1	71	20.3384	76	1.05	184	42	110	110	22	16	3.7	6.1			140	80				0	0	0	1
2	59			1	1	90	98	0.75	207	52	131	109	4.3	21	20		29.3473	12.57	5.4	120	90	5.4	6426	1	3	1	92	29.7084	92	0.72	221	57	130	112	24	25	6.1	6.2			138	88				1	0	0	1
2	51			1	1	86	94	0.94	205	52	122	124	0.32	23	20		26.1897	11.91	3.2	130	90	5.4	11673	1	3	1	95	26.9261	104	0.84	242	48	149	225	31	26	4.7	5.6			112	70				1	0	0	1
1	70	2		2	1	77	93	1.11	216	53	134	159	2.42	29	25	150	23.2763	1.42	9.3	140	90	5.1	5034	1	3	1	86	24.0156	90	1.06	225	56	123	185	33	25		5.4	1.39		141	90	4335			0	1	0	1
2	68			1	1	86	96	0.85	208	55	133	76	2	29	30		24.7576	8.82	3.9	120	80	5.4	11076	1	1	1	80	25.5031	87	0.74	191	41	119	117	25	22	3.6	6.3			152	80				1	0	0	0
1	44			3	1	88	98	1.1	137	40	80	67	0.32	22	20	419.643	25.0881	2.61	5.9	110	70	5.1	4598	3	3	2	89	25.5705	91	1.02	132	37	66	105	32	22		5.3	0.34		106	64	3491			0	0	0	0
1	42			2	1	84	83	1.16	168	34	110	142	0.43	31	33	45.8333	24.0457	4.89	6.3	120	80	5	6397	1	3	1	85	24.8499	83	1.08	179	38	112	94	48	79		5.5	0.44		123	81	4266			0	0	1	0
1	54			1	1	76	83	1.01	178	44	117	96	0.19	48	93	29.1667	20.2974	1.35	5	120	90	4.8	10344	1	3	1	74	19.6405	92	0.96	208	58	119	96	18	21	3.4	5.3			111	81				0	0	0	1
2	48	2		1	1	77	88	0.93	165	48	95	129	0.74	24	25	12.5	22.3548	5.44	5.8	140	80	5.6	10949	1	3	1	85	22.1303	112	0.84	184	46	94	231	18	16	5.7	6.4			142	90				0	0	1	1
2	45	2		1	1	74	89	0.97	161	45	94	62	0.92	22	17	22	24.7906	9.76	6	110	80	5.8	5550	1	3	1	76	24.5376	88	0.82	192	47	108	146	21	16		5.8	0.47		138	91	7820			0	0	1	1
1	43			3	1	84	90	1.03	184	55	95	152	0.52	18	17	357.143	24.0155	5.23	6	130	90	5.4	6755	3	3	1	92	24.7683	99	0.99	226	59	123	100	22	21		5.8	0.92		142	92	4182			0	1	0	1
2	39			1	2	64	88	0.75	128	49	61	61	0.4	16	16	528.571	21.2642	10.34	3.2	120	70	5	11049	1	3	2	76	23.2785	83	0.67	131	45	68	38	19	14		5.3	0.43		112	72	8182			0	0	1	0
2	64			1	1	94	81	0.91	141	34	83	122	0.92	23	17		27.027	6.69	3.5	120	80	5.2	10312	1	3	1	91	28.1635	79	0.9	142	40	79	98	18	17		5.4	1.64		130	80	5592			1	0	1	0
2	64			1	2	78	97	0.84	211	71	113	107	0.45	24	23	53.5714	22.8662	9.06	3.1	110	70	5.2	15138	1	3	1	87	23.2757	87	0.8	238	61	149	69	31	33		5.5	1.67		120	70	11067			0	0	0	0
1	60			1	1	84	90	1	160	41	101	53	0.47	32	18	350	21.5074	2.44	4.5	160	100	5.1	8720	1	3	1	87.8	24.275	92	1.01	148	31	94	85	23	17	4.7	5			140	100				0	0	0	1
1	47			3	2	86	85	1.1	186	55	110	95	0.49	27	21	714.286	24.253	3.09	8	120	80	5	12764	3	3	1	83	22.91	89	0.99	121	43	48	97	46	35	6.4	5.1			135	100				0	0	0	0
2	46			1	1	71	83	0.88	170	47	103	71	0.31	22	12	89.2857	23.9146	10.09	4.2	110	80	5	9648	1	3	2	81.5	24.8125	90	0.85	188	35	122	159	22	11	5.4	5.2			120	70				0	0	1	0
1	62			3	1	73	93	1.09	171	63	87	69	2.85	19	8	125	18.0511	1.9	5.8	120	90	5.5	8984	3	3	1	76	17.1914	95	1.07	215	64	101	218	24	13		5.4	1.86		107	78	8998			0	0	0	1
1	59			2	1	86	107	1.04	170	41	107	70	1.28	24	15	137.143	24.8903	2.81	6.6	140	90	5.7	10023	1	3	2	89	24.2275	119	1	177	42	96	136	28	18		5.7	0.48		130	80	6793			0	0	0	1
2	59			1	1	83	96	0.93	187	46	105	171	1.32	21	19		24.4024	7.82	5.7	110	80	5.5	10042	1	1	1	86	25.1823	103	0.86	205	52	122	77	21	21		5.9	1.28		132	71	9486			0	1	1	0
2	51			1	1	70	86	0.82	147	40	83	89	0.66	27	20		22.3821	2.97	3.3	100	70	5.4	16449	1	1	1	75	21.9427	90	0.76	128	36	65	91	28	20		5.5	1.63		104	78	18983			0	0	1	0
1	68			3	1	70	93	1.14	177	48	99	107	0.75	29	22	50	19.8215	0.7	6.3	110	70	5.6	8331	3	3	1	74	19.4834	89	1.03	173	47	99	64	23	16		6	6.32		108	75	6841			0	0	0	0
2	65			1	1	70	96	0.77	174	53	92	178	0.27	25	20		20.5737	4.13	4.6	140	100	6.3	16126	1	3	1	70	18.9007	92	0.69	202	61	114	74	28	20		5.8	0.34		112	72	16843			0	1	0	1
1	53	3		1	1	86	80	0.94	220	69	129	66	0.77	54	24	350	22.9741	1.28	3.9	140	100	4.7	21635	1	3	2	82	21.6806	85	0.85	253	13	97	66	251	71		5.2	0.24		115	80	26402			0	0	0	1
2	64			1	1	75	85	0.82	186	49	101	117	0.18	18	12		24.0447	6.86	4.7	140	90	5.4	23601	1	1	1	79	23.5388	98	0.78	191	50	116	100	19	15		5.6	0.18		110	70	17442	2		0	0	1	1
1	66			3	2	84	99	1.13	218	65	116	99	0.67	22	9	671.429	23.6946	1.52	7.1	150	100	5.1	11311	3	3	2	90	23.2115	93	1.02	208	60	108	113	26	13		5.6	0.54		148	90	11910			0	0	0	1
2	59			1	1	72	90	0.83	168	29	46	622	1	24	17		22.6251	6.52	4.4	110	80	5.4	7449	1	1	1	79	22.2965	98	0.86	181	34	100	252	26	22		5.5	0.89		104	76	5992			0	1	1	0
2	68			1	1	64	88	0.79	156	45	79	96	0.27	23	20		19.6262	3.42	2.9	110	80	5	26566	1	1	1	73	19.4407	88	0.7	169	44	90	77	23	15		5.1	0.23		109	68	31179			0	0	1	0
2	46			1	2	78	87	0.86	180	60	86	89	0.98	28	37	84.1667	27.7113	10.61	4.2	110	80	5.6	10642	3	3	2	87	28.2993	99	0.82	189	62	90	143	25	23		5.9	1.09		122	75	10783			0	0	0	0
1	55			3	1	75	88	1.27	180	48	92	164	0.27	24	16	250	20.5413	1.35	6.3	120	90	5.3	10401	3	3	1	83	20.3763	86	1.14	174	56	84	109	25	17		5.7	0.07		101	80	6341			0	1	0	1
1	58			1	1	79	83	1.05	206	49	123	146	0.3	26	21		22.1684	1.96	5.4	140	100	5.3	7890	1	1	1	85.5	23.3355	81	1.03	179	36	92	280	20	23	6.1	5.4			138	90				0	0	0	1
2	52			1	1	77	86	0.92	171	49	102	67	0.36	23	16	67.1429	23.1481	5.62	6.3	120	90	5.3	11597	1	3	1	80	23.3426	92	0.8	160	41	86	129	26	15		5.7	0.49		110	80	14301			0	0	1	1
1	61			3	1	82	85	0.93	141	40	81	61	0.31	35	23	21.4286	23.152	1.21	3.7	120	80	5.5	8434	3	3	1	81.7	22.3569	87	0.86	134	42	67	88	31	28	3.3	5.5			116	70				0	0	0	0
1	65			1	1	72	84	1.07	155	53	78	53	0.26	32	23	16.3333	19.7578	1.3	4.6	140	90	4.9	9862	1	3	1	73	20.4228	91	0.97	175	53	84	75	31	19		5.5	0.35		129	88	8587			0	0	0	1
1	49			3	2	91	87	1.14	199	45	129	119	0.69	26	26	241.429	25.4436	3.49	6.8	130	90	4.8	3807	2	3	1	87.8	24.3861	94	1.03	199	51	121	119	19	16	5.6	6			112	72				1	0	0	1
1	45			3	1	79	93	1.23	190	34	123	234	0.26	24	20		20.7256	1.86	4.6	110	70	5.1	7061	1	1	1	80	21.04	84	1.18	193	31	101	331	24	23		5.4	0.41		110	70	5130			0	1	1	0
2	49			1	1	83	82	0.8	247	95	124	80	0.61	27	20	250	26.4573	9.11	4.8	170	100	5.4	12151	1	3	1	87	25.5999	89	0.7	240	10	103	55	26	22		5.2	0.49		129	90	11549			0	0	0	1
1	52			3	1	90	95	1.11	203	49	128	120	0.51	23	27	217.667	24.2277	10.58	6.5	120	80	5.4	9591	3	3	1	87	24.6028	89	0.96	206	50	128	101	29	24		5.4	0.25		117	69	6205			1	0	0	0
2	47			1	1	76	86	0.91	123	28	76	80	0.21	18	12		22.3036	8.67	4.4	100	70	5.2	7740	1	1	1	73	22.8459	86	0.88	169	30	108	84	20	15		5.7	0.65		90	61	7379			0	0	1	0
2	43			1	2	65	88	0.89	204	60	122	64	0.9	16	9	22.5	20.1267	9.47	2.2	100	60	5.7	5218	1	1	1	75	20.5504	82	0.85	220	60	122	89	15	12		6	1.03		125	72	3641			0	0	0	0
2	69			1	1	75	92	0.72	179	37	119	71	0.38	25	13		20.3767	2.45	3	100	70	5.5	9241	1	1	1	77.7	20.4195	90	0.72	216	40	158	101	40	40	3.8	6			121	71				0	0	1	0
2	67			1	2	79	99	0.77	211	53	139	58	1.14	28	15		24.2421	7.77	3.7	110	80	5.7	12693	1	1	2	81	23.9192	111	0.78	214	51	134	57	30	18		6.2	8.75		110	71	11537		2	0	0	0	0
2	63			1	1	77	91	0.79	203	45	134	90	0.56	24	11		21.4336	6.33	2.1	130	80	5.4	19211	1	1	1	84.5	23.4339	91	0.79	186	34	114	204	41	27	2.8	5.8			148	80				0	0	1	1
2	45			1	1	63	81	0.84	192	74	89	81	3.58	28	19	38.8571	21.7606	6.73	3.6	90	60	4.9	11912	1	3	1	69	22.9197	85	0.69	207	76	92	141	32	28		4.8	1.53		102	70	12353			0	0	0	0
2	42			1	1	77	82	0.86	153	38	92	98	0.24	14	12		22.9083	7.67	5	110	70	4.6	7071	1	1	1	76	22.1388	101	0.83	150	47	72	92	16	11		5.4	0.55		110	70	12432			0	0	1	0
2	44			1	1	77	86	0.96	141	36	87	88	0.2	24	26		21.7376	10.58	3.4	130	80	5.4	11508	1	1	1	83	22.4344	95	0.85	172	41	104	83	27	24		5.6	0.42		119	80	15200			0	0	1	1
2	51			1	2	73	81	0.99	168	46	96	100	0.33	22	24		22.6341	16.14	3.3	160	100	5.4	15217	1	1	1	85	22.9588	90	0.93	155	39	91	37	27	27		5.9	0.34		140	90	17048			0	0	1	1
2	44			1	1	72	85	0.83	203	45	137	94	0.33	25	25	12.3333	21.9125	7.45	3.8	130	80	5.2	5885	1	3	2	78	23.0353	95	0.73	200	45	127	53	22	19		5.2	0.06		105	61	6264			0	0	1	1
1	48			2	2	85	100	1.06	176	38	118	127	0.45	20	22	557.857	22.4824	3.19	6.7	110	80	5.5	4024	1	3	2	83.5	21.574	94	1.01	138	24	93	100	15	13	5.2	5.6			100	60				0	0	1	0
1	47			2	1	86	84	0.87	149	37	88	90	0.89	23	18	170	22.7207	2.57	5.4	120	70	5.1	9966	2	3	2	87	22.1631	87	0.84	150	45	83	51	24	18	5.1	5.4			110	70				0	0	1	0
2	44			1	1	85	86	1.04	174	36	117	127	4	26	17		27.9556	18.79	3.4	110	80	5.2	4916	1	1	1	93	29.7585	90	1	174	33	105	174	30	27		5.4	1.98		120	70	5666			1	0	1	0
1	51			3	1	87	107	1.17	193	48	119	111	2.99	23	16	335.714	25.0203	2.31	3.9	120	90	5.7	3044	3	3	2	80	24.9059	107	1.05	205	56	116	49	30	19		6	4.02		118	66	3564			0	0	0	1
2	42			1	1	75	82	0.92	211	61	127	68	0.55	32	31	107.524	25.2124	17.02	3.8	120	90	4.7	10863	1	3	1	83	26.3051	88	0.83	237	70	131	61	27	26		5.2	0.38		96	50	12456			0	0	0	1
1	65			3	1	89	91	1.28	245	44	170	141	1.54	28	18	42.8571	25.5688	2.53	4.6	130	80	5.6	5919	3	3	1	92	24.4599	92	1.12	249	45	167	150	17	11		5.3	1.75		108	71	4577			0	0	0	1
2	58	2		3	1	91	85	1	215	58	140	76	6.16	34	28		30.6965	17.28	4.8	120	80	5.7	11197	3	1	1	97	28.1117	83	0.8	203	43	128	110	19	10		5.4	2.03		120	80	9980			1	0	0	1
2	62			1	1	78	89	0.85	175	69	88	47	0.58	31	14		22.5429	6.87	4.4	130	90	5.1	16266	1	1	1	73	21.1879	99	0.68	144	48	74	50	25	14		4.9	3.17		110	78	25599			0	0	0	1
1	50			3	1	78	90	0.87	174	67	93	53	0.29	34	12	107.143	19.7606	1.15	4.1	130	80	5.4	13791	3	3	1	70	18.2782	87	0.78	214	11	71	107	33	11		5	0.27		140	80	14847			0	0	0	1
2	48			1	2	72	93	0.85	191	45	130	73	0.16	26	16		21.5593	5.59	3.5	110	60	5.4	6705	1	1	2	66	20.8405	86	0.8	211	39	138	101	27	27		5.8	0.33		131	82	5085			0	0	1	0
2	65			1	2	80	86	0.94	185	46	119	71	0.79	20	15		24.8103	3.47	3.4	120	90	5.5	10455	1	1	2	80	24.6222	93	0.69	243	53	157	134	23	16		5.5	0.57		122	80	10769			0	0	1	1
1	60			2	2	83	105	1.32	245	64	159	128	0.5	29	28	50	22.312	1.94	4.3	130	80	5.7	7347	1	3	2	84	22.5822	105	1.28	241	57	146	102	23	20		5.7	0.5		152	102	4953			0	0	0	1
1	69	2		1	1	87	95	1.32	239	43	165	127	3.52	26	22		22.0945	2.17	5.2	150	100	5.5	6952	1	1	2	84	21.5773	95	1.09	235	46	163	88	21	14		5.6	5.62		142	95	5951			0	0	0	1
1	49		3	2	2	87	176	1.07	219	45	130	148	0.78	29	32		24.4618	1.68	6.7	110	70	8.1	8341	1	1	2	91	23.739	172	0.94	207	33	97	372	19	25		8.1	1.04		90	40	7375			0	0	0	0
2	45			1	2	67	93	0.91	164	74	65	37	0	24	19		24.6591	5.29	2.8	110	70	6	9665	1	1	2	81	25.1961	98	0.88	160	67	60	69	22	16		6	0.13		99	54	12872			0	0	0	0
1	60	2		2	2	77	89	1.19	211	48	111	216	0.73	35	38		20.8634	1.57	6.4	130	90	5.8	6442	1	1	2	80	20.988	90	0.97	183	47	103	133	22	18		5.8	0.4		131	91	3914			0	1	0	1
1	61			3	2	84	91	1.38	254	64	139	195	0.99	29	23	29.1667	25.7759	1.14	6.2	170	110	5.3	8507	3	2	2	89	26.5971	108	1.27	127	38	56	144	22	44		5.3	1.27		109	79	3839			0	1	0	1
1	61			1	2	82	95	1.32	130	54	48	77	6.7	29	23	5	23.2014	1.3	5.3	110	90	5.3	13737	1	2	2	82	22.3089	90	1.06	156	60	73	65	23	18		5.3	0.66		108	80	17042			0	0	0	1
2	48			1	2	74	77	0.98	164	45	84	93	0.01	23	16	5	24.6332	2.92	3.6	140	90	5	8192	1	3	2	78	24.5188	76	0.87	191	40	108	158	26	26		5.2	1.13		118	68	9022			0	0	1	1
2	40			1	1	79	96	0.87	176	60	87	67	4.88	28	23	128	23.533	6.5	4.1	110	70	5.3	9356	1	3	2	88	24.898	107	0.76	183	43	112	88	22	15		5.3	0.46		97	62	8921			0	0	0	0
1	50			3	1	82	94	1.05	231	68	121	156	0.6	39	52	250	24.1282	1.84	4.1	150	90	5.7	8921	3	2	2	84	23.8076	100	0.97	189	45	102	197	34	59		6.1	0.6		131	91	7208	2		0	1	0	1
1	48			3	1	91	96	1.13	220	47	120	220	1.47	26	26	360.714	27.2787	2.5	7.8	110	80	5.8	7232	3	3	1	90	26.9403	98	1.03	199	44	115	211	27	26		5.8	1.06		124	80	5125			1	1	0	0
1	52			2	2	90	90	0.98	192	47	101	201	0.43	39	34	350	25.1806	2.64	5.4	120	70	4.9	4561	1	3	2	96	26.5582	101	0.99	201	44	112	232	38	34	6.3	5.1			138	90				1	1	0	0
1	46			3	1	85	110	1.01	162	49	44	338	0.53	48	41	165	22.1843	1.53	4.4	110	70	7.7	2853	3	3	1	89	20.4674	159	0.91	218	49	107	272	22	16		10.6	1.96		108	79	2451			0	1	0	0
2	51			1	2	78	80	0.94	170	71	72	73	3.03	20	11		25.1009	7.47	3.3	140	90	5.4	11039	1	3	2	83	23.3136	88	0.89	186	59	95	98	17	12		5.6	0.52		129	90	13194			0	0	0	1
2	48			1	1	76	92	0.89	148	48	73	128	0.29	21	11		23.924	6.59	3.1	140	90	5.1	12802	1	1	1	77	24.3709	87	0.89	167	46	81	130	19	13		5.3	0.41		120	80	8896			0	0	1	1
2	49	2		1	2	78	93	0.73	196	48	111	106	1.9	21	24		23.3052	6.36	4.1	120	80	5.2	3903	1	1	2	83	23.1748	104	0.79	226	49	133	191	22	21		5.8	1.16		119	79	3520			0	0	1	1
2	47			1	2	69	84	0.98	149	47	78	42	0.24	21	15		19.1412	4.14	4.8	90	50	5.2	10617	1	1	2	72	19.9924	90	0.89	170	55	91	54	25	18		5.7	0.22		98.5	68.5	9216			0	0	1	0
2	61			1	2	75	92	0.92	231	47	145	103	0.77	26	20		21.5056	4.25	4.4	120	80	5.3	9106	1	1	2	75	21.1366	99	1	234	49	151	82	23	17		5.4	0.16		120	89	7013			0	0	1	0
2	59			1	2	78	79	0.84	202	44	115	173	0.92	30	17		23.9754	6.83	4.3	110	80	5.4	11908	1	1	1	81	24.0313	77	0.81	212	34	142	199	32	23		5.5	0.27		120	80	12799			0	1	1	0
1	54			1	1	75	114	0.9	193	54	108	123	0.76	28	22	16.6667	21.722	0.95	4.7	140	90	5.1	9946	1	3	1	78.5	21.004	105	0.82	193	49	122	94	23	16	4.2	5.4			134	94				0	0	0	1
2	52			1	1	75	93	0.75	183	48	108	82	0.26	21	14		20.8446	4.72	2.8	100	60	5.1	8508	1	1	1	79	21.1814	96	0.81	217	47	154	78	20	14	3.3	5.7			110	70				0	0	1	0
2	47			1	1	88	84	0.82	219	51	128	129	0.28	23	20		26.7029	11.39	4	110	80	5.5	12102	1	3	1	85.2	26.6702	81	0.89	234	54	138	128	23	24	3.9	5.4			120	90				1	0	0	0
2	49			1	1	82	87	0.79	219	64	115	145	0.37	24	14	235.714	26.0862	8.65	4.2	100	70	5.2	10581	1	3	1	87	25.1284	78	0.72	216	65	116	125	26	17		5.4	0.29		128	88	8048			0	0	0	0
2	60			1	2	75	75	0.76	204	57	108	147	0.89	26	15		20.6185	9.07	4.3	100	70	5.8	3302	1	1	2	74	20.1768	85	0.73	242	57	140	188	26	18		6	0.77		105	70	2564			0	0	0	0
2	59			1	2	96	96	0.81	236	50	143	150	3.2	25	26		27.7969	23.46	3.8	110	70	6.1	10526	1	1	1	93	28.3721	90	0.75	208	42	140	106	28	26		6.2	2.57		109	69	7295			1	1	0	0
1	59	2		3	2	86	103	0.95	178	49	94	113	0.86	21	13	350	22.5326	2.34	5.5	130	80	5.3	5511	3	3	1	87.2	23.2529	119	1.1	217	53	126	158	21	17	7.2	6.1			120	80				0	0	0	1
1	58			3	1	82	112	0.99	186	68	84	102	0.78	26	15	404.286	21.8276	1.72	4.3	110	70	5.5	4826	3	3	1	86	17.7417	88	0.93	193	47	96	180	29	20		6	1.98		110	70	3805			0	0	0	0
1	41			3	2	80	85	1.06	168	42	94	83	0.3	28	25	104.333	24.2272	1.77	5.3	120	70	4.7	4528	2	3	2	81.3	24.5606	88	0.97	196	36	129	141	32	31	5.9	5.1			127	90				0	0	0	0
2	65			1	1	64	68	0.78	169	78	68	63	0.6	35	29		18.6622	2.36	3.1	110	70	6.3	21176	1	1	2	68	18.9876	72	0.69	221	88	100	70	38	25		6.5	1.42		110	60	16699			0	0	0	0
2	48			1	1	80	84	1.07	204	43	125	136	1.41	23	26		27.0331	9.92	4.2	120	80	5.2	12069	1	1	2	84	27.272	74	1.08	208	44	137	47	25	19		5.5	0.48		118	60	7524			0	0	1	0
2	46			1	1	75	97	0.9	130	53	50	94	0.63	17	16		21.1079	4.17	4.1	130	80	5.2	13546	1	1	1	73	20.1041	101	0.89	131	41	62	87	21	15	4.5	5.5			130	70				0	0	0	1
2	61			1	1	72	75	0.86	176	63	88	57	0.99	27	14		20.4356	1.4	3.6	120	80	5.3	19452	1	1	1	75	21.5241	90	0.82	173	41	103	97	24	13	4.3	5.9			108	71		2		0	0	0	0
1	70	2		1	2	88	96	0.99	190	47	105	135	40.7	26	20		24.0735	1.2	5.8	100	70	6.3	22408	1	1	1	76.5	22.4612	104	1.13	216	51	133	112	30	16	6.5	6.4			108	68				0	0	0	1
2	67			1	1	64	95	0.67	179	77	74	90	0.24	19	17		16.3376	12.21	2	130	70	5.1	19976	1	1	1	72.3	16.5603	99	0.49	167	66	73	85	21	18	1.8	5.3			128	70				0	0	0	1
2	61			1	1	80	87	0.77	190	48	110	84	20.11	21	16		27.3833	5.22	4.2	130	90	5.6	13933	1	1	1	90.5	29.9307	93	0.62	217	37	143	178	19	13	4.7	5.8			128	80				0	0	1	1
1	61			1	1	84	98	0.95	185	48	92	159	0.72	26	23	1680	22.8565	5.04	5	120	80	5.5	8099	1	3	1	88.5	22.3387	100	0.95	170	38	93	134	31	32	5.7	6			120	80				0	1	0	0
1	70			3	1	76	90	0.92	192	67	96	125	1.61	27	27	350	19.3676	2.32	4.9	130	80	5.3	5620	3	3	2	83	20.3513	93	0.94	220	52	126	202	30	25	4.6	5.6			118	62				0	0	0	1
1	62			3	1	71	82	0.93	184	56	108	74	0.43	25	14	125	19.0319	1.46	4.7	110	80	5.3	5417	3	3	1	75.5	18.3449	90	0.95	150	42	86	66	25	14	5.4	5.4			98	60				0	0	0	0
1	64			3	1	90	87	0.94	199	44	94	350	1.37	28	32	125	26.1451	4.58	4.8	110	70	5.4	5271	2	3	1	89	26.3937	84	0.88	189	33	103	216	46	59		6.3	3.61		121	71	2453			1	1	0	0
1	59	2		1	1	89	90	1.3	225	63	121	250	1.78	37	48	125	24.9058	10.18	8.1	160	100	5.5	8665	1	3	1	87.2	24.0597	108	1.11	203	45	124	229	26	27	7.8	5.5			130	80				0	1	0	1
2	46			1	1	74	93	0.96	148	41	78	85	1	20	15		23.5427	12.71	3.6	130	80	5.2	11842	1	1	1	70.1	21.4074	88	0.92	172	40	112	101	21	12	3.6	5			130	90				0	0	1	1
1	65			3	1	77	92	0.93	160	45	77	129	2.07	24	27		22.2306	1.69	3.7	160	110	5.6	10071	3	1	1	80	22.6183	94	0.97	187	37	108	189	21	18	4.4	6			160	90				0	0	0	1
1	53			1	1	78	100	1.11	157	70	65	55	1.11	209	128	700	21.4165	2.65	5	100	70	6	10102	1	3	1	88	21.7452	98	0.98	132	52	58	64	51	34	5.5	6.4			122	80				0	0	0	0
2	64	2		1	1	101	95	0.75	208	52	120	137	0.86	27	21	32.5	26.6335	14.62	3.3	150	90	5.8	7589	1	3	1	101	27.7143	104	0.77	201	37	133	126	21	23	4.3	6.3			154	89				1	0	0	1
2	49	2	4	1	1	70	89	0.97	179	54	94	86	0.7	23	16	28	23.8031	7.05	4.9	170	90	5.3	9351	1	3	1	80	24.0079	104	0.88	204	46	123	139	23	15	6.4	5.6			140	90				0	0	0	1
2	45			1	1	86	97	0.82	167	54	88	52	0.55	26	17		27.7871	14	3.3	140	90	4.4	5263	1	3	1	91	28.4772	89	0.81	171	49	95	56	29	17	4.1	4.9			146	92				1	0	0	1
2	59			1	1	87	74	0.84	146	48	73	78	0.65	18	15		23.3596	5.32	3.9	120	80	5.1	11381	1	1	1	84	22.6724	81	0.88	153	47	79	54	20	17	5.3	5.6			120	80				1	0	1	0
1	59	2		3	2	92	89	0.97	156	46	81	76	0.8	27	32		26.5041	3.8	4.9	110	80	5.9	3866	3	1	1	100	26.7284	92	0.98	211	33	146	110	28	28	5.5	6.2			130	80				1	0	0	1
2	68			1	1	69	90	0.93	229	56	121	172	0.93	30	12		18.6678	2.91	3.3	100	60	5.9	13526	1	1	2	73	18.2502	91	0.96	210	47	129	106	44	33	4	6.6			126	75				0	1	0	0
1	52			1	1	73	100	1.07	183	61	89	128	0.26	31	19	125	21.2844	0.83	5.7	170	110	5.1	5063	1	3	1	73.5	21.4981	105	1.04	168	48	90	143	24	17	7.6	5.4			128	76				0	0	0	1
2	47	2		1	1	70	87	0.9	146	55	65	82	0.34	86	111		22.4313	7.93	3.5	210	150	4.7	14577	1	1	1	78	22.5071	91	0.77	157	48	81	98	24	16	3.6	5.3			200	130				0	0	0	1
2	55			1	1	74	86	0.86	183	49	99	114	3.14	17	10		24.9607	7.86	4.4	90	60	5.6	10996	1	1	1	76	24.9217	83	0.87	187	43	104	130	18	13	4.5	6			109	60				0	0	1	0
1	51			2	1	88	88	1.01	179	46	101	132	1.77	27	41		25.8431	4.18	6.3	110	80	5.2	6986	1	1	1	88	24.1178	94	0.9	230	56	148	44	23	26	6.8	5.4			110	79				0	0	0	0
2	50			1	1	75	83	0.78	160	42	62	254	0.76	20	14		23.1257	4.91	2.6	90	60	5.5	7585	1	1	1	81	22.4953	92	0.75	164	49	89	47	18	14	2.3	5.9			120	80				0	1	1	0
2	49			1	1	62	79	0.8	161	48	90	65	0.53	26	42		19.8809	2.51	3.9	100	70	5.6	19109	1	1	1	68	20.5302	83	0.75	190	49	108	42	21	19		5.7	0.3		110	70	12741			0	0	1	0
1	52			2	1	86	99	1.19	225	76	119	51	0.93	32	23		23.5317	0.96	6.5	110	80	5.5	5944	1	1	1	88.5	24.5008	103	1.17	155	62	54	48	34	26	6.2	5.6			112	72				0	0	0	0
1	52			3	2	80	94	1	168	39	92	142	4.72	19	16		22.2067	1.46	5.7	110	60	5.2	4406	3	1	1	83	21.8036	93	1.01	158	42	78	137	28	26		5.2	0.02		120	80	3012			0	0	1	0
2	62			1	1	77	85	0.82	162	46	80	173	4.31	21	15		24.6024	8.03	4.4	90	60	5.6	6571	1	1	1	82	23.8125	93	0.8	164	41	87	152	30	30		5.8	0.85		121	71	9610			0	1	1	0
2	52		3	1	1	77	79	0.9	213	58	124	106	0.92	23	18		24.0681	7.42	3.8	100	70	5.8	9199	1	1	1	83	24.298	79	0.81	152	37	86	47	26	29		5.9	1.11		96	57	7025			0	0	0	0
1	57			1	1	84	88	1.14	160	48	87	74	8.32	23	19		22.7067	1.09	3.9	150	110	5	6655	1	1	2	83	22.6221	80	1.12	176	46	101	61	21	13	6	5.3			132	82		4		0	0	0	1
2	45			1	1	79	86	0.88	157	48	82	74	0.82	18	15		21.9363	9.47	3.6	110	70	5	11712	1	1	1	74.5	21.8618	91	0.83	156	43	94	62	16	12	3.9	5.3			111	79				0	0	1	0
1	51			1	2	83	89	0.87	132	51	49	168	1.35	55	69	983.81	22.6042	1.12	6.4	130	90	5.2	8277	1	3	1	85	23.072	106	0.88	196	46	103	312	45	44	6.6	5.4			132	82				0	1	0	1
1	50			1	1	70	84	0.89	205	80	99	48	0.93	28	22		18.0868	0.98	3.2	110	70	5.4	17425	1	1	1	71	17.6837	81	0.89	200	58	111	60	24	20	3.5	5.5			100	70				0	0	0	0
2	52			1	1	91	75	0.96	184	60	89	120	2.06	22	16		27.5006	21.27	4.1	100	80	5.3	5899	1	1	1	93	25.4614	87	0.86	222	50	128	148	21	17		5.6	1.55		101	70	4309			1	0	0	0
1	65			2	2	78	94	1	188	43	114	187	1.47	24	16	21.6667	19.4106	1.71	5.9	100	70	5	11765	1	3	2	74.5	18.5645	96	1.02	181	48	95	172	26	21	6	5.7			110	80				0	1	0	0
2	62			1	2	71	101	0.91	216	50	147	126	0.29	22	13		22.4321	9.62	5.4	120	80	5.3	12534	1	3	2	79	22.7263	100	0.81	202	50	124	86	24	17	5.3	5.9			118	88				0	0	0	0
1	53			2	2	85	83	1.29	245	40	198	104	1.98	33	32	329.333	25.6827	4.39	8.8	100	70	5.2	7592	1	3	2	90	25.1303	100	1.14	270	40	178	232	36	27		5.5	0.32		130	89	5700			0	0	0	0
2	46			1	2	72	82	0.85	215	44	159	85	0.28	19	21		20.5887	4.49	3.2	110	80	5.4	8816	1	1	2	82	21.8899	88	0.69	254	54	169	68	21	17		5.5	0.06		130	81	7825			0	0	1	0
2	44			1	1	74	83	0.96	212	47	143	150	1.06	13	12		23.5849	17.53	3.7	100	70	5.2	12438	1	1	1	77	23.6047	87	0.87	221	33	137	268	19	19	4.8	5.5		13.83	120	78				0	1	1	0
2	42			1	1	82	120	0.8	156	44	101	48	0.39	14	9	71.4286	24.2277	5.55	3.7	100	70	5.6	5085	1	3	1	81	23.5233	118	0.71	161	52	80	104	16	10		6	0.36		107	78	4817			0	0	1	0
2	62			1	1	81	87	0.84	218	68	139	86	0.5	22	16		23.2411	9.89	3.7	110	70	5.2	15343	1	1	1	81	23.4269	85	0.9	214	57	127	76	23	21		5.5	0.63		110	70	11265			0	0	0	0
1	67			1	1	86	89	1.02	235	56	172	70	1.85	20	15	28.5714	21.4858	0.86	5.5	120	70	5.5	11458	1	3	1	85	21.9031	90	0.96	176	44	111	86	24	19	4.9	6			132	78		2		0	0	0	0
2	53			1	2	95	81	0.74	184	45	120	142	0.67	16	20		27.2336	8.18	5.6	120	70	5.3	6851	1	1	1	95	27.1636	84	0.66	156	38	94	73	18	23	4.8	5.4			138	92		2		1	0	1	0
2	68			1	1	74	99	0.8	184	75	97	62	0.37	27	15	4.16667	20.9666	5.33	3.7	150	80	5.3	13534	1	3	1	79	19.7726	96	0.79	193	66	101	63	21	11	3.9	5.6			110	60				0	0	0	1
2	56			1	1	80	83	0.88	183	32	117	229	0.3	20	16		22.0441	8.55	3.5	120	80	5.5	19563	1	1	1	94.5	21.9421	91	0.74	175	36	105	156	29	30	3.4	5.6			130	80				0	1	1	0
1	64			1	1	86	72	1.04	229	52	165	76	0.5	26	28	150	23.7529	2.14	3.9	110	60	5.1	17494	1	3	1	87.2	23.4046	91	0.95	220	40	155	74	26	28	5.3	5.4			102	66				0	0	0	0
2	62			1	1	77	81	0.84	176	42	124	84	0.41	23	11		20.1331	9.53	3.1	130	80	5.8	10650	1	1	1	67.7	18.2886	90	0.82	167	31	113	93	23	13	3.7	6			140	77				0	0	1	1
1	57			3	1	90	94	1.04	178	42	126	127	1.22	26	28	238.571	22.65	6.92	7.3	120	90	5.8	2785	3	3	1	90.5	22.5147	96	0.98	169	33	100	208	24	25	7	6			110	70				1	0	0	1
2	56			1	1	81	74	0.88	223	48	152	148	0.41	19	15		24.5282	11.42	3.1	100	70	5.2	18851	1	1	1	87	25.9189	84	0.87	212	43	143	107	21	18	3.1	5.5			120	80				0	0	1	0
2	44			1	1	67	88	0.85	149	43	88	86	0.35	14	12	6.66667	21.2974	6.16	3.3	100	70	5.2	11236	1	3	1	66.3	20.5484	92	0.81	140	38	77	74	14	9	3.3	5.5			108	68				0	0	1	0
2	43			1	1	78	88	0.91	186	48	124	68	0.39	24	24	63.3333	24.1878	9.25	3.2	120	90	5.1	13814	1	3	2	87	23.3196	92	0.9	224	62	137	73	19	14	3.4	4.9		5.35	130	80				0	0	1	1
2	54			1	2	78	88	0.89	146	47	61	195	0.44	25	21		21.4557	11.43	4	110	70	5.5	12378	1	1	2	74	21.2163	91	0.9	210	48	112	180	26	24	5.6	5.2		10.49	100	60				0	1	1	0
2	46			1	1	68	80	0.96	211	55	144	85	0.38	18	10		20.7403	9.14	5.9	120	80	5.2	13840	1	1	1	74	20.9283	86	0.86	256	73	170	72	22	11	5.8	5.6			108	68				0	0	0	0
2	41			1	1	83	82	0.83	241	47	173	153	0.64	18	14		27.3036	13.17	4.3	110	70	5.6	7173	1	1	1	89	27.3328	89	0.81	244	42	158	132	21	20	4.5	5.9			110	70				0	1	1	0
2	40			1	1	62	88	0.77	172	46	91	101	0.17	19	13		18.7352			108	66	5.2		1	1	1	69	18.766	91	0.8	170	39	97	83	19	14	3.8	5.4		3.87	112	62				0	0	1	0
2	41			1	2	82	86	0.84	152	41	85	37	0.17	27	27		24.4883			103	61	5		1	3	1	76	24.743	96	0.93	152	43	83	71	25	25	3.3	5.3		9.98	97	60				0	0	1	0
1	48			1	1	82	86	1	198	48	117	103	1.29	21	19		25.5198			147	98	5.1		1	1	2	87	25.5326	87	0.94	215	53	126	112	24	37	4.1	5.5		1.34	130	90				0	0	0	1
1	42			2	1	71	83	1.1	213	45	132	80	0.14	22	17	4.16667	19.422			130	76	5		1	3	2	80	19.712	95	1.16	227	47	144	90	25	24	5.4	5.3		1.13	111	71				0	0	0	1
1	46			2	2	86	136	1.13	179	34	103	144	0.57	29	33	144.286	23.7669			126	77	6.8		1	3	2	82	23.1753	125	1.11	165	34	91	165	35	36	6.2	7.2		2.5	110	60			4	0	0	1	0
2	49			1	1	74	92	0.76	206	64	112	44	0.2	17	11		24.0893			116	64	5		1	1	1	71.5	22.8981	88	0.8	206	65	104	76	18	16	4.2	5.5		6.86	110	70				0	0	0	0
2	43			1	2	74	81	0.86	120	43	48	77	0.65	18	13		22.3033			106	72	4.9		1	1	1	86.5	22.314	88	0.88	150	37	72	147	20	17	3.7	4.7		9.02	102	66				0	0	1	0
2	48			1	2	76	81	0.94	183	50	102	52	0.7	20	15	6.33333	23.3981			140	81	5		1	2	1	82	23.7687	88	1.01	195	41	114	108	23	23	4.6	5.3		6.65	109	81				0	0	0	1
1	60			3	2	82	88	0.99	221	50	132	106	0.78	22	19		22.4532			103	63	5.4		3	1	2	82	22.3276	83	1.15	247	36	167	174	23	20	7.8	5.7		2.46	106	72				0	0	0	0
2	58			1	1	66	91	0.87	270	57	180	80	0.36	26	19	28.5	20.5385			134	71	5.3		1	3	1	73	20.6311	90	0.92	222	44	127	221	22	16	4.5	5.8		5.12	111	70				0	0	0	1
2	59			1	1	64	89	0.79	207	42	139	86	0.44	31	23	5	18.1984			121	73	5.4		1	1	1	65	17.87	84	0.86	202	34	136	165	26	17	6.3	5.8			111	70				0	0	1	0
2	55			1	2	83	92	0.81	151	43	83	68	0.36	26	12		26.2383			131	79	5.5		1	1	2	87	26.7522	85	0.93	177	46	98	116	18	20	5	5.6		11.55	135	82				0	0	1	1
2	51			1	2	74	86	0.84	159	51	85	48	0.3	13	14	16.1905	23.6146			126	78	4.9		1	3	1	79	23.9611	95	0.95	167	42	97	113	13	14	3.8	5		14.46	134	84				0	0	0	0
2	42			1	1	80	82	0.92	158	56	73	63	0.29	29	34		23.1967			123	81	5.1	8187	1	1	2	78	23.0047	87	0.92	157	52	75	98	22	21	4.9	5.3		5.38	108	71				0	0	0	0
2	66			1	1	83	84	0.83	227	35	145	204	0.54	22	17		22.5811			129	77	4.6	9588	1	1	2	77	22.0574	85	0.93	215	36	136	128	23	14	4.2	5.1		9.47	105	50				0	1	1	0
2	47			1	1	87	93	0.77	205	32	129	136	0.42	14	13	28.6667	27.57			121	67	5.4	6892	1	3	1	92	27.9155	99	0.81	209	38	148	101	16	15	2.7	5.8			118	74				1	0	1	0
1	52			3	1	83	113	0.96	228	42	143	109	0.25	15	10	86.6667	23.8735			147	89	5.8	13699	3	3	1	86	22.8551	104	0.98	183	40	110	113	14	9	4.9	6.1			148	90				0	0	0	1
1	61	2		3	1	82	93	0.99	181	53	93	82	2.58	30	22	300	20.0073			165	95	5.5	8687	3	3	1	85	19.7937	93	0.89	172	48	96	93	28	20	7	5.7		2.63	140	81				0	0	0	1
2	53			1	2	65	78	0.79	182	55	96	70	0.37	23	19	50.5714	22.1399			157	86	4.9	14574	1	3	1	67	21.5816	81	0.73	179	52	100	94	33	34	4.1	5.1		6.16	125	80				0	0	0	1
2	59			1	1	85	99	0.84	223	51	128	115	0.23	19	16		22.0149			134	72	5.3	15559	1	3	1	76.4	22.9788	93	0.82	256	53	174	95	21	19	4.7	5.6		5.45	116	77				1	0	0	1
2	63			1	1	79	91	0.77	224	51	126	153	2.84	27	18	5	23.8174			130	83	5.2	18368	1	3	1	82.3	24.1452	86	0.77	227	52	152	95	23	15	4	5.4			110	70				0	1	0	1
1	63			1	2	87	95	1.01	141	37	76	66	8	28	16	517.857	22.9056			140	80	5.4	9108	1	3	2	88	21.6119	100	0.96	133	45	63	79	24	20	6.4	5.2			119	72				0	0	1	1
2	60			1	1	81	95	0.83	275	51	178	139	0.65	19	14		24.7701			153	93	5.3	19263	1	1	2	83	24.287	103	0.82	239	47	163	128	22	14	3.3	6		7.48	110	70				0	0	0	1
2	47	1	3	1	1	78	100	1	189	43	109	109	0.4	15	19		25.2472			105	68	6.5	23918	1	1	1	81.7	25.2616	111	0.93	190	42	116	85	22	21	4.4	6.8		9.77	109	70				0	0	1	0
1	53			2	2	90	94	0.88	198	73	89	83	0.23	27	18	900	23.7211			149	95	5	11336	1	3	2	89	23.3109	105	0.91	213	66	120	81	33	28	5.6	5.2		5.99	142	92				1	0	0	1
2	55			1	2	83	96	0.83	225	38	143	112	2.28	26	25	8.33333	22.5162			126	65	5.7	16379	1	3	2	78	21.101	96	0.88	255	38	180	96	20	18	5	5.7		6.44	129	70				0	0	1	0
2	49			1	2	86	96	0.72	263	45	173	110	0.41	22	14		26.6983			125	78	5.4	11314	1	1	2	88.2	27.3166	96	0.76	326	46	243	136	30	43	5.7	6.1			118	70				1	0	1	0
2	44			1	1	71	83	0.89	212	49	128	72	0.62	19	20		20.3498			122	78	5.3	15166	1	1	1	69.8	20.7476	88	0.87	205	54	127	60	21	20	3.4	5.7			100	60				0	0	1	0
2	47			1	2	81	86	0.8	191	47	109	91	1.27	23	26		27.3899			137	97	5.1	9980	1	1	2	87	27.6376	100	0.82	188	40	113	134	24	16	3.8	5.7		9.44	131	91				0	0	1	1
2	47			1	2	79	84	0.83	170	44	98	55	0.64	20	15		22.8521			139	82	5.2	15352	1	1	2	77	22.9624	90	0.86	217	46	134	123	39	32	5	5.3		9.38	151	98				0	0	1	1
2	56			1	1	62	81	0.72	235	60	132	81	0.39	24	10		19.1222			138	87	5.1	48425	1	1	2	69	19.8215	88	0.67	258	59	175	79	41	36	2	4.9		5.49	122	88				0	0	0	1
2	48			1	1	68	94	0.79	162	44	85	77	0.17	30	23		21.0908			123	76	5.2	24976	1	1	2	76.5	21.4662	90	0.85	141	39	73	73	22	13	3.3	5.2		4.66	112	70				0	0	1	0
1	50			2	2	93	93	1.15	233	69	133	123	0.35	34	18	250	27.4463			163	104	5.6	10365	1	3	2	98.3	28.3761	102	1.09	192	46	108	148	31	20	4.6	5.8		7.36	138	88		2		1	0	0	1
2	60			1	1	82	85	0.82	225	37	127	300	0.7	22	19		25.4799			129	75	5.3	17917	1	3	1	85	24.7367	91	0.94	249	41	145	310	23	24	5.9	5.9		11.49	120	70				0	1	1	0
2	60			1	1	82	98	0.69	247	40	162	147	3.87	18	13		28.4353			126	68	5.4	17085	1	1	1	94.5	28.8728	93	0.71	238	51	140	207	38	50	2.9	5.9		17.45	129	81				0	0	1	0
1	66	2	2	3	1	80	115	0.97	193	41	113	94	0.47	18	14	161.667	21.2858			139	90	6.2	12130	3	3	1	84	21.7346	122	1.1	148	31	75	192	15	15	5.2	7			110	70				0	0	0	1
2	50			1	2	77	89	0.82	172	33	107	104	0.91	21	18		24.0472			121	79	5.6	7365	1	1	2	78.4	23.8111	93	0.86	176	35	97	248	24	27	4.6	5.7			98	60				0	0	1	0
2	50			1	1	81	90	0.79	240	41	153	158	0.61	29	39		26.304			127	80	5.5	12258	1	1	1	82	25.9952	95	0.82	220	39	151	123	23	31	3.8	5.6		9.42	119	81				0	1	1	0
2	57	2		1	1	77	66	0.88	190	48	106	48	8.51	24	14		26.1951			152	83	5.5	23386	1	1	2	94	27.4695	99	0.87	229	53	142	92	21	21	6.1	5.3			128	60				0	0	1	1
2	58			1	1	69	92	0.77	212	41	141	50	0.31	28	12	12.1667	17.9116			124	66	5.5	17831	1	2	2	73.5	18.6309	90	0.79	248	42	186	103	23	15	3.9	6.1		13.04	129	74				0	0	1	0
2	45			1	1	76	94	0.86	176	42	104	118	0.29	22	28		21.0764			132	70	5.2	9754	1	1	2	79	21.2976	97	0.93	196	51	108	114	44	62	4.1	5.1		14.89	100	70				0	0	1	1
2	40			1	2	80	88	0.75	164	42	98	54	5.09	22	26		23.6857			167	98	5.1	5037	1	1	2	87	24.0657	91	0.83	157	34	108	73	27	25	3.9	5.4			140	90				0	0	1	1
1	52			3	1	79	74	1.03	210	43	137	124	0.58	25	23	28.5714	20.0429			128	67	5.2	11173	3	3	1	79.5	20.2094	90	1.11	196	45	129	73	30	18	8.2	5.2			118	62				0	0	0	0
2	46			1	2	76	81	0.71	130	37	76	36	0.6	17	14		22.9072			113	62	4.9	8512	1	1	2	72	21.6101	98	0.76	175	40	109	105	17	14	4.1	5			99	68				0	0	1	0
2	45			1	2	76	95	0.74	200	45	126	68	1.21	15	14	70.6667	24.0208			120	69	5.3	18063	1	3	2	79	23.6845	100	0.8	236	37	167	115	15	15	3.7	5.4			98	66				0	0	1	0
1	47			2	2	90	99	1.36	178	45	105	76	0.2	34	31	374.405	27.5623			133	90	5.2	7757	1	3	2	91.4	27.2903	99	1.4	216	37	155	82	32	38	7.3	5.4		4.44	102	60				1	0	0	1
2	45			1	1	77	106	0.67	169	42	102	61	1.38	19	17		22.095			108	70	5.1	11687	1	1	1	76.4	22.0676	91	0.71	172	34	104	140	23	21	4.1	5			100	71				0	0	1	0
2	42			1	1	63	78	0.73	189	55	104	68	0.38	20	11		20.502			109	62	4.9	17118	1	1	1	66	20.8549	78	0.75	186	48	103	77	19	14	3.5	5.6			110	70				0	0	0	0
1	49			2	2	81	97	1.06	210	52	125	119	0.4	19	18		23.583			121	68	5	13179	1	1	2	88	23.6195	96	1.14	210	55	118	104	21	21	6	5.3		2.03	100	70				0	0	0	0
2	44			1	2	68	96	0.85	187	46	112	88	1.89	17	11	5	21.3537			117	68	4.8	16973	1	3	2	71	21.5048	87	0.9	202	50	124	75	21	17	3.4	5		3.92	110	80				0	0	1	0
2	44			1	2	67	93	0.75	250	43	166	152	0.3	16	17	26.6667	21.7241			107	67	4.9	5391	1	3	2	75	22.1767	94	0.81	215	31	137	243	15	13	3.8	4.9			120	80				0	1	1	0
1	46			2	1	79	77	1.03	191	35	129	53	0.5	28	13	28.5714	22.6331			102	59	5.1	5362	1	3	1	78.2	21.3594	74	0.94	195	43	132	38	24	24	5.1	5.4			110	70				0	0	1	0
1	62	2		2	2	88	84	1.12	150	28	83	122	1.15	18	12		22.5609			127	83	4.9	6513	1	1	2	85	22.1971	92	1.15	131	28	75	78	20	13	3.9	5.2		1.4	118	73				0	0	1	1
1	53			1	1	76	94	1.13	196	39	115	131	0.33	27	27		19.6748			134	80	5	5872	1	1	1	74.5	18.8512	86	0.99	189	48	113	101	31	43	5.9	5.5		0.91	110	70				0	0	1	1
2	51			1	2	76	98	0.93	168	44	92	72	0.34	18	13		22.6368			120	78	5.3	6247	1	1	2	81	23.9009	84	0.87	195	43	114	150	22	16	3.9	5.6		11.9	118	70				0	0	1	0
2	61			1	1	78	84	0.92	211	33	142	124	1.36	27	22		22.6063			114	70	5.2	7640	1	1	1	73.5	21.1718	87	1.06	223	42	146	86	22	16	4.8	5.1		7.81	140	90				0	0	1	0
1	54			2	2	84	97	1.12	125	29	59	172	0.87	24	12	346.429	26.0865			125	80	5.5	3963	1	3	2	90.3	25.8859	105	1.16	99	30	34	250	33	39	7.3	5.9			139	94				0	1	1	0
2	51			1	2	67	97	0.84	165	55	68	126	0.28	17	12	192.857	17.316			119	70	5	18259	1	3	2	76	17.9369	102	0.78	185	66	96	100	21	16	4.7	5.4			113	69				0	0	0	0
2	53			1	2	74	95	0.89	213	52	124	80	0.26	23	14		23.5897			146	86	5.2	13892	1	1	2	85.5	24.8678	101	0.86	244	39	166	203	32	44	3.6	5.8		19.94	139	92		2		0	0	0	1
1	66	1		3	2	86	99	0.96	116	35	54	51	2.46	23	29		24.2351			148	90	5.5	3603	1	1	1	94	24.5844	99	1.13	165	31	104	113	25	33	5.4	6.1			120	88				0	0	1	1
2	52			1	2	84	89	1.04	198	68	91	58	0.31	28	32		26.2952			115	61	5.3	12609	1	1	1	92.3	26.4603	91	0.95	153	48	56	192	23	23	5.2	5.3			132	90				0	0	0	0
1	68			2	1	84	96	1.33	131	32	63	104	3	23	21		22.9209			162	92	5.9	18082	1	1	1	80	23.0134	101	1.19	154	46	78	87	28	27	6	5.9			116	60				0	0	1	1
1	43			2	2	89	89	1.04	170	42	103	44	0.22	16	15	64.6667	23.5616			134	81	5.1	7378	1	3	2	84.7	24.0376	90	1.14	187	38	126	70	20	16	8	5.1		2.2	111	70				0	0	0	1
2	68			1	1	79	96	0.84	217	42	133	112	4.7	20	15		26.4446			118	75	5.4	11432	1	1	1	87	26.4791	96	0.82	225	48	148	79	25	22	4.3	5.7		18	99	70				0	0	1	0
2	40			1	2	69	93	0.85	205	39	131	121	0.21	18	11		20.8972			145	102	5.3	9701	1	1	2	75.1	21.9116	89	0.83	211	39	140	150	17	10	3.9	5.1		8.99	140	100		3		0	0	1	1
2	52		2	1	2	77	86	0.85	144	35	80	140	1.01	31	26		24.3929			115	71	6.2	7383	1	1	2	94.5	24.3191	108	0.92	175	35	100	208	27	23	4.4	6.3		7.14	104	79				0	0	1	0
2	64			1	1	86	69	0.89	165	30	103	68	11.99	42	63		26.9127			120	68	5.4	6740	1	1	1	84	25.8945	71	0.96	205	33	137	130	45	64	4.4	5.5			99	62				1	0	1	0
2	68	2		1	2	83	84	1	171	43	97	72	0.55	23	13		26.3465			148	90	5.6	13376	1	1	1	87	23.9818	82	1.02	170	43	102	56	30	22	4.6	6			130	82				0	0	1	1
2	46			1	1	76	101	0.79	152	39	90	43	0.06	16	16	35	24.7575			101	60	5.3	16001	1	1	1	83.5	26.629	96	0.81	147	38	85	64	15	11	4	5.6			100	60				0	0	1	0
1	52			2	1	82	85	0.91	227	48	144	73	0.23	26	28	51.1667	25.5153			131	87	5	4275	1	3	2	83	24.2215	87	0.91	198	49	120	52	28	25	5.7	5.3		1.33	110	79				0	0	0	1
2	50			1	1	72	88	0.74	204	54	117	62	0.67	15	14	10.6667	20.0467			120	74	5.5	8408	1	3	1	81.7	20.1249	94	0.75	212	49	128	106	18	20	4.3	5.9		6.14	100	60				0	0	0	0
2	64	2		1	1	79	83	0.93	165	38	89	97	1.7	27	16		23.6204			137	81	5.3	11402	1	1	1	80	22.8287	85	0.85	183	41	110	97	19	13	6.7	5.4			109	70				0	0	1	1
2	50			1	2	76	93	0.79	202	61	101	79	0.16	28	19		23.3554			131	83	5.2	12629	1	1	2	81	23.5211	89	0.83	218	72	107	89	25	26	3.7	5.1		10.25	122	60				0	0	0	1
2	55			1	1	76	82	0.84	213	46	116	170	0.49	27	31		22.3507			120	77	5.2	14932	1	1	2	76	22.1032	80	0.89	241	57	142	125	20	20	5.4	5.1		6.26	105	70				0	1	1	0
1	51			3	2	84	88	0.82	166	41	76	188	0.3	23	26		25.7142			100	67	5.4	8728	3	1	2	87.5	25.3531	89	0.88	175	44	93	108	19	23	6.4	5.2		3.86	109	70				0	1	0	0
2	53			1	2	68	81	0.83	220	63	113	95	0.2	21	12		19.4466			137	83	5	11306	1	1	2	75.5	19.9117	80	0.87	229	59	129	111	21	15	3.9	5.1		3.21	130	80				0	0	0	1
2	62			1	2	77	89	0.83	253	50	163	85	2.07	22	20		21.6349			100	58	5.4	12951	1	1	2	83	23.0657	97	0.81	281	46	190	129	21	21	3.7	6.1			124	70				0	0	0	0
2	59			1	1	72	87	0.82	157	56	69	63	0.83	22	14		23.5892			129	83	5.2	26613	1	1	2	84	22.0206	87	0.8	184	62	94	52	20	19	4	5.3		5.91	118	72				0	0	0	0
1	66			1	2	80	102	1.11	217	38	140	139	0.53	32	21	25	21.7766			127	78	5.4	5783	1	3	1	81	20.3874	102	1.07	213	32	157	89	24	15	5.2	5.6		2.02	114	60				0	0	1	0
2	54	2		1	1	69	88	0.87	196	41	119	85	0.35	22	12		21.0105			145	96	5.3	23288	1	1	1	87	20.3071	94	0.89	213	45	144	78	22	17	4.5	5.7		5.83	110	70				0	0	1	1
2	55	2		1	1	75	81	0.76	199	40	123	112	1.88	22	16		22.74			128	76	4.8	5147	1	1	2	96	23.765	92	0.83	209	34	140	153	21	16	4.3	5.1		9.37	120	80				0	0	1	1
1	57			3	1	62	90	0.88	150	48	72	64	3.92	22	12	210	15.7274			123	79	5.5	6017	3	3	2	67	16.4814	106	0.84	182	51	106	60	24	16	3.4	5.7			110	70				0	0	0	0
2	70			1	1	72	96	0.76	200	43	127	105	0.54	19	7		18.205			141	77	5.6	17874	1	1	1	68	18.7677	91	0.79	195	42	117	108	23	13	3.8	5.8		4.16	138	78		2		0	0	1	1
1	44			3	2	81	100	1.04	202	44	128	100	0.46	20	13	125	20.3335			118	75	5.6	7029	3	3	2	81.5	19.9328	105	1.03	183	38	107	196	24	18	5.8	5.3		2.22	116	79				0	0	0	0
2	55			1	1	74	87	0.84	276	54	191	105	0.31	25	22	19.3333	21.1087			145	78	5.3	18745	1	3	1	76	21.3674	92	0.9	277	48	202	86	23	21	3.5	5.3		5.76	138	70				0	0	0	1
2	50			1	2	84	86	0.81	233	55	151	105	0.52	31	21		24.6602			138	88	5.6	21655	1	1	1	85	24.7132	98	0.86	252	47	179	87	38	32	4.8	5.5		8.74	121	60				0	0	0	1
1	42			3	1	81	92	1.06	222	54	129	149	0.58	22	19	430	22.0796			142	88	5	7256	3	3	1	88	23.4188	82	1.09	231	49	123	289	39	55	6.3	5.4		1.99	122	83				0	0	0	1
2	40			1	1	67	87	0.76	128	48	66	48	0.14	18	14		20.3919			124	75	5.1	10404	1	1	1	71	20.1118	88	0.76	131	46	70	40	17	11	2.7	5.2			100	70				0	0	1	0
1	63			2	2	80	101	0.93	201	49	127	75	0.53	19	16		25.4028			144	87	5.3	12373	1	1	2	89	25.8591	93	0.93	210	44	127	72	22	17	5	5.2			132	90				0	0	0	1
2	55			1	2	81	91	0.75	179	53	106	51	0.2	31	20		23.2586			120	70	5.6	13151	1	1	2	81	24.1922	88	0.81	184	44	111	63	24	16	2.8	6.2			102	60				0	0	0	0
2	52			1	1	95	93	0.85	183	40	120	84	6.89	21	24	3.33333	34.0934			115	75	5.7	11783	1	2	1	103	34.1655	101	0.82	196	39	132	72	21	19	4.5	5.4		14.65	115	87				1	0	1	0
1	69			3	2	72	76	1.16	186	48	109	90	2.56	35	22	16.6667	19.8412			113	67	5.4	7184	2	3	2	78	19.314	92	1.11	172	49	90	113	36	30	4.4	5.6		0.96	98	71				0	0	0	0
2	62			1	2	66	88	0.88	165	54	94	39	0.33	31	9		21.7241			115	73	5.9	18084	1	1	1	74	21.7971	97	0.88	169	51	89	80	34	14	4.7	6.1		3.74	108	75				0	0	0	0
2	60			1	1	80	79	0.78	158	33	108	68	3.24	29	22		22.7568			118	65	5.8	10407	1	1	1	84	22.6349	82	0.86	173	29	110	101	23	22	0.6	5.3		4.66	118	70				0	0	1	0
1	52			3	2	80	96	1.22	196	43	117	188	0.33	25	14		23.8182			141	78	5.8	11678	3	1	1	81	22.7796	89	1.28	165	39	92	94	22	16	6.5	5.7		1.44	110	70				0	1	0	1
2	47			1	1	74	94	0.86	230	51	152	140	3.24	23	14		23.6842			137	88	5.1	13134	1	1	2	83	23.1269	84	0.85	206	45	122	121	19	13	4.1	5.4		8.42	110	70				0	0	0	1
2	60		2	1	2	84	152	0.86	159	56	83	55	0.37	26	30	12.3333	25.0527			135	68	7.9	4870	1	3	2	87	24.122	180	0.97	154	56	70	52	23	22	3.7	8.3		10.91	110	67		2		0	0	0	1
2	41			1	2	77	91	0.85	165	31	113	117	0.22	26	21		22.5224			119	70	5.4	5594	1	1	2	77.8	23.0883	93	0.83	185	30	116	173	19	16	3.1	5			110	70				0	0	1	0
2	48			1	2	74	94	0.82	155	45	93	73	0.4	23	17	3	24.0538			158	101	5	8708	1	2	1	75	24.1261	91	1	130	40	60	84	20	17	5.6	5.3		5.47	111	79		2		0	0	1	1
2	70	2		1	2	82	91	0.88	142	47	67	121	0.54	24	28	8.33333	24.4576			166	85	5.6	7982	1	3	2	86.3	24.135	91	0.84	237	47	143	199	26	33	6.9	5.8		15.89	126	80				0	0	1	1
1	70	2		1	2	86	88	1.08	211	45	140	128	0.3	21	19	53.5714	23.9212			125	76	5.3	7496	1	3	2	88	23.4874	91	1.01	210	50	121	166	26	21	5.9	5.3		2.61	121	80				0	0	0	1
2	46			1	1	78	90	0.82	176	58	95	60	0.59	24	16	166.286	25.6321			133	82	5.2	10228	1	3	1	90	25.7539	98	0.92	221	46	141	99	28	24	4.3	5.3			120	80				0	0	0	1
1	48			1	1	81	105	1.13	141	66	38	100	0.51	25	26	274	24.8364			116	75	5.1	3043	3	3	1	84	25.1775	89	1.07	158	48	54	233	26	22	6	4.8			128	84				0	0	0	0
2	46			1	2	78	86	0.88	178	65	86	72	0.36	18	12	8.33333	21.4159			130	83	5.1	12186	1	3	2	80.5	21.6083	81	0.89	178	67	78	60	18	13	3.9	5.3		6.37	129	90				0	0	0	1
2	59			1	1	80	95	0.85	183	42	117	86	1.64	27	21		22.5466			144	93	5.3	19632	1	1	1	80	22.49	87	0.76	220	37	146	148	27	22	6.8	5.6		7.16	125	84				0	0	1	1
2	69			1	1	78	89	0.73	161	54	87	77	0.76	18	10	71.4286	23.5486			131	76	5.2	17668	1	3	1	82	21.132	77	0.64	192	63	113	43	22	18	4.9	5.1		2.58	110	70				0	0	0	1
2	57			1	1	80	97	0.78	231	33	164	106	0.23	26	24	45	25.1978			120	80	5.8	7153	1	3	2	86	26.6752	107	0.76	247	49	149	197	41	48	3.6	5.5		13.37	140	100				0	0	1	0
1	57	2		1	2	87	83	1.02	202	33	137	83	2.38	30	24	321.333	24.0139			123	76	5.6	7568	1	3	2	88	24.4785	91	1.06	215	48	115	228	33	24	4.9	5.3		6.71	130	80				0	0	1	1
2	50			1	2	72	83	0.9	167	30	114	81	0.18	22	8		23.6108			117	68	5.2	6914	1	1	2	84.2	23.2921	87	0.93	188	27	125	149	26	19	4.4	4.7			96	58				0	0	1	0
1	51			1	2	81	107	0.93	192	55	105	102	0.54	27	18	134.286	22.2491			132	87	5.6	10264	1	3	2	83.4	22.3432	98	0.86	219	54	140	60	21	16	5.2	5.8			118	70				0	0	0	1
2	51			1	1	73	85	0.77	210	60	123	74	0.12	24	15		22.0298			126	76	5.3	11443	1	1	1	75	22.0712	92	0.8	229	61	141	100	24	24	3.6	5.6		3.88	110	69				0	0	0	0
2	56			1	1	70	86	0.99	217	60	126	99	0.21	29	13		21.9968			115	70	5.4	7109	1	1	2	76.5	20.987	85	0.94	192	54	114	72	26	12	4.1	5.5		2.82	106	70				0	0	0	0
2	55			1	1	73	88	0.92	183	39	112	88	0.68	25	16	67.5	22.47			124	76	5.2	9095	1	3	1	84	22.4114	92	0.94	252	43	171	123	29	22	5.5	5.4		7.63	100	60				0	0	1	0
1	70			1	2	78	116	1.23	223	50	144	134	0.27	20	11		23.0384			130	74	6.3	7247	1	1	2	86.6	23.5835	107	1.26	254	44	163	238	26	18	4.2	6			112	71				0	0	0	1
2	65			1	1	77	91	0.84	192	54	110	84	0.34	20	11		22.6205			119	70	5.6	6793	1	1	1	79	23.4591	92	0.84	182	57	97	101	33	28	4.2	5.7			120	66				0	0	0	0
2	46			1	1	68	86	0.96	187	49	112	54	0.9	15	11		20.8202			116	65	4.7	12678	1	1	2	71	19.7924	80	1.01	198	60	111	48	19	12	4.5	5.3			110	70				0	0	1	0
2	56	2		1	2	77	98	0.72	211	52	126	75	0.5	26	17	50	25.5427			139	86	5.3	13480	1	3	2	84	26.3465	84	0.66	221	44	144	97	27	21	4.6	5.5		6.03	130	80				0	0	0	1
1	65			2	2	81	90	1	138	36	72	90	0.59	29	19	3.33333	23.4235			123	75	4.6	13936	1	2	2	74	20.5413	96	1.01	148	47	76	69	49	40	5.3	6.2		1.02	99	60				0	0	1	0
2	57	4		1	1	80	84	0.88	179	35	114	111	0.26	21	18		23.1958			163	110	5	18400	1	1	2	83	22.7459	92	0.95	213	41	141	89	23	24	5.5	5.6		11.16	111	80				0	0	1	1
1	44			1	2	80	89	0.95	154	32	91	121	0.38	21	7		21.5648			114	64	5.6	14842	1	1	2	81	20.2374	94	1.04	169	31	96	164	20	8	4.6	5.1		4.42	100	70				0	0	1	0
2	41			1	1	73	90	0.68	172	43	101	78	0.18	23	35		21.8578			104	68	4.9	9898	1	1	2	77.7	21.7	95	0.75	213	45	134	97	20	27	4.5	5.1		9.89	100	76				0	0	1	0
2	50			1	1	77	99	0.98	202	47	132	40	0.69	19	14		25.0626			129	74	5.3	8556	1	1	1	84.5	23.5547	92	1.05	169	38	108	41	17	12	4.1	5.6		11.49	110	78				0	0	1	0
2	59			1	1	76	90	0.78	163	47	83	90	0.58	22	15	26.6667	22.0722			139	89	5.2	20688	1	3	2	92.1	22.1746	95	0.86	194	39	135	107	22	15	4.1	5.2			112	70				0	0	1	1
2	55			1	2	70	87	1.13	202	43	122	93	2.71	21	14	16.6667	22.1778			136	77	5.3	8935	1	3	2	75.5	22.7556	96	0.95	221	37	140	164	26	21	4.3	5.4		4.03	130	80				0	0	1	1
2	56			1	1	90	87	0.83	206	55	112	82	0.47	25	18	16.6667	28.6246			134	83	5.7	17607	1	3	1	91	28.9456	89	0.82	236	47	137	275	33	72	5.8	5.9		12.07	130	80				1	0	0	1
2	47			1	1	74	92	0.88	171	49	79	117	0.13	34	31		20.8452			98	63	5.2	14344	1	1	1	77	21.1053	89	0.98	185	49	106	111	23	16	3.7	5.3		5.77	92	60				0	0	1	0
1	55			1	1	87	89	1.06	219	42	136	134	0.2	23	27	173.333	24.7281			159	95	5.2	10441	1	3	1	87	23.6947	89	1.02	207	38	113	296	24	28	3.9	5.5		3.83	130	88				0	0	0	1
2	59			1	2	92	94	0.92	231	56	136	63	14.96	33	23		24.6349			143	70	5.4	14778	1	1	1	89	24.864	90	0.87	242	44	165	132	31	26	4.7	5.7		13.71	130	82				1	0	0	1
2	43			1	1	80	95	0.9	170	56	79	75	1.11	20	12		25.9283			120	78	5	5034	1	3	1	78	24.495	85	0.87	170	42	90	134	17	12	3.9	5		6.68	106	86				0	0	0	0
1	45			2	2	75	74	1.03	172	81	54	75	0.2	29	19	125	21.1556			159	91	4.7	9798	1	3	2	75	19.7448	61	1.08	160	85	42	46	33	26	7.2	4.9		1.03	110	70				0	0	0	1
2	43			3	1	69	91	0.95	204	39	111	188	0.42	16	9		19.5568			121	66	5.3	13260	3	1	1	69.5	19.3636	92	0.99	214	36	103	448	18	11	3.9	5.8		6.35	104	69				0	1	1	0
2	50			1	2	68	92	0.89	266	78	146	73	0.46	25	21	3.33333	21.8756			137	86	4.9	17051	1	3	2	78	22.4563	89	0.85	235	59	153	90	23	16	3.8	4.9			110	77				0	0	0	1
2	55			1	1	70	92	0.85	181	69	73	60	0.22	19	11		23.088			122	76	5.1	16047	1	1	2	90.3	23.2058	91	0.8	200	74	97	55	19	14	4.8	5.5		7.07	109	77				0	0	0	0
2	55	1		1	1	76	94	0.78	244	49	147	123	0.4	26	29	11.6667	23.3886			127	78	5.2	15544	3	3	1	81	22.5294	85	0.79	219	40	147	173	28	20	5.1	5.7			130	80				0	0	1	0
2	55	2		1	2	65	100	0.87	215	59	116	109	0.68	18	21	32.5	20.9656			166	98	5.5	8754	1	1	1	81	22.9505	95	1.02	188	46	106	94	32	47	4.8	6.3			160	84				0	0	0	1
1	56			1	1	76	99	0.8	206	47	115	145	0.58	30	26	692.857	21.7939			154	95	5.2	18040	1	3	1	84.3	22.4303	101	0.87	171	42	84	234	33	32	4.6	5.6			121	81				0	0	0	1
2	53			1	1	79	83	0.73	174	41	108	45	0.62	31	31	34.5	21.8401			141	78	5.1	11699	1	3	1	78.5	21.5913	76	0.69	183	40	121	36	36	45	5	5		3.63	124	84				0	0	1	1
1	51			3	1	78	89	1.04	168	41	92	118	0.59	25	15		22.1598			120	70	4.8	13307	3	1	1	79.5	22.66	98	1.07	139	35	83	65	22	14	5.1	5.3			100	70				0	0	0	0
2	48	2		1	1	77	94	0.8	168	38	96	138	0.45	22	19		23.2669			138	86	5.2	8404	1	1	1	80	23.231	98	0.85	170	48	103	58	24	15	4.2	5.7			100	60				0	0	1	1
1	61			2	1	70	94	1.11	144	30	78	165	0.43	25	16		20.1182			101	65	5.7	17585	1	1	1	79	19.7907	87	1.06	133	27	83	79	23	17	1.8	6		1.5	100	69				0	1	1	0
2	46			1	1	84	84	0.8	187	61	100	43	0.38	18	10	517.857	29.0009			138	80	5	10794	1	3	1	88.3	29.2036	88	0.79	202	56	120	88	24	17	4.1	5.2			132	84				0	0	0	1
2	53			1	2	69	101	0.92	206	54	124	62	1.16	29	14		24.0326			114	69	5.3	9245	1	1	2	73.5	23.1849	92	1.04	168	58	83	61	26	15	5	5		4.91	118	70				0	0	0	0
2	57	2		1	2	84	93	0.75	161	53	74	111	0.66	21	16		24.434			133	84	5.6	10509	1	1	2	86	24.2138	97	0.75	161	44	88	122	21	16	3.2	6		13.41	121	80				0	0	0	1
1	59			1	2	74	84	0.97	172	36	95	185	0.53	26	15	181.024	20.362			115	74	4.8	13849	1	3	1	79.2	20.6812	84	0.94	184	39	113	182	23	14	5	4.9		1.21	112	70				0	1	1	0
2	69			1	1	70	89	0.75	221	75	115	83	0.2	25	12	12.1667	18.5978			145	75	5.8	20081	1	2	1	76	18.2629	90	0.77	205	59	120	70	27	17	2.6	6.3			130	70				0	0	0	1
2	60	2		1	2	74	86	0.92	196	56	104	86	0.59	31	23		23.2535			134	80	5.3	12513	1	1	2	85	22.9993	88	0.85	201	66	102	105	26	15	4.4	5.7		5.43	116	77				0	0	0	1
1	66			1	2	85	83	1.19	166	44	88	96	0.38	22	20	76.6667	22.98			119	67	5.4	16230	1	3	2	89.6	23.3787	91	1.18	177	39	109	103	21	15	4.7	5.5		2.43	129	70				0	0	0	0
2	43			1	1	62	79	0.84	168	58	79	64	0.07	24	9	28.6667	18.7266			104	65	5	22813	1	3	1	68.7	20.4319	85	0.76	133	40	69	37	19	6	4.1	5.4			84	62				0	0	0	0
2	67			1	1	74	92	0.89	205	57	111	101	0.38	20	14		24.7459			133	84	5.5	20973	1	1	2	85	24.4946	90	0.98	194	48	108	205	29	35	5.5	5.8			140	82				0	0	0	1
2	58			1	2	67	92	0.85	189	31	119	142	0.68	34	24		22.2954			148	99	5	11550	1	1	2	77	22.6901	99	0.82	159	32	96	113	29	32	3.3	5.8			159	96				0	0	1	1
1	55			1	1	91	124	1.04	214	52	131	70	0.64	33	29		24.5398			127	81	6.4	9561	1	1	1	97	24.9879	92	0.91	181	45	115	51	28	20	3.6	6.5			118	70			1	1	0	0	0
2	53			1	1	67	87	0.92	164	42	91	92	0.62	31	28		22.5206			115	72	5.7	25059	1	1	1	81.5	24.1739	80	0.75	154	42	90	55	24	16	3.5	5.5			110	70				0	0	1	0
2	63			1	1	80	97	0.89	162	32	98	97	0.37	29	18		20.8402			112	66	5.4	16117	1	1	1	83	20.4977	108	0.86	150	29	79	179	26	18	3.9	5.7		6.13	99	70				0	0	1	0
2	61			1	1	91	84	0.86	235	61	133	129	2.12	24	24		29.291			118	66	5.5	12384	1	1	2	98	30.3018	89	0.76	253	62	162	130	22	25	4.9	5.7		28.43	126	80				1	0	0	0
1	42		4	2	1	89	107	1.08	172	30	108	105	0.55	27	22	520.857	25.5875			117	63	6.4	4448	1	3	1	87.5	24.2312	114	0.99	246	44	170	105	32	51	6.5	8.1			112	90				0	0	1	0
1	63			2	1	81	96	1.08	149	33	80	114	0.26	21	18	7.14286	24.7119			148	92	4.9	10517	1	3	1	93	24.6146	95	1.04	189	37	119	104	23	21	6.4	5.2		2.78	133	79				0	0	1	1
2	62			1	1	66	86	0.83	219	46	138	61	0.58	26	16		20.4503			130	75	5.2	11054	1	1	1	79.5	21.2034	90	0.75	243	46	167	66	28	23	5.6	5.6		5.8	108	70				0	0	1	1
2	51			1	2	68	99	0.94	337	43	239	196	1.1	22	17	21.4286	22.597			125	69	5.9	15059	1	3	2	80	22.4451	98	0.94	314	43	233	239	18	15	5.1	5.6			120	70				0	1	1	0
1	57			1	2	77	103	1.16	126	40	57	52	0.46	23	17		22.8257			133	71	6	5539	1	1	2	84	23.3782	112	1.17	167	35	98	171	23	19	6.3	6		2.93	131	81				0	0	0	1
2	52			1	2	65	87	0.94	267	47	170	141	0.36	38	35		19.3574			145	84	5.9	10963	1	1	2	80	20.1697	92	1.02	232	39	150	235	23	18	4.5	6		11.2	140	90				0	0	1	1
2	54			1	1	74	83	0.76	200	58	103	93	0.25	29	31		23.0355			116	75	5.5	16709	1	3	1	77	22.1902	82	0.86	217	48	138	94	26	19	4.2	5.4			112	71				0	0	0	0
2	57			1	1	81	81	0.83	201	43	122	56	1.18	20	23	43.1667	23.6245			117	65	5.6	4953	1	3	1	87.2	25.2844	87	0.91	184	41	117	46	23	23	5.5	5.6			108	70				0	0	1	0
1	56			1	1	80	95	1.03	211	45	130	84	0.6	22	17	125	21.766			123	79	5.4	11915	1	3	1	84.2	23.1538	97	1.08	178	43	108	75	21	22	6.6	5.4			110	70				0	0	0	0
2	68	2		1	1	75	87	0.86	236	53	145	87	0.6	26	25		25.0786			143	82	5.6	15528	1	1	1	90.7	25.193	88	0.84	173	37	112	58	24	22	4.8	5.4		11.98	129	90				0	0	0	1
1	70			1	2	81	85	0.93	241	44	158	79	0.21	23	20		24.0352			114	72	5.2	5284	1	1	2	84	23.3208	89	0.98	193	35	123	175	24	14	4.1	4.9		1.31	128	80				0	0	0	0
2	67	2		1	1	67	82	0.8	176	45	98	63	4.97	23	15		22.481			162	83	5.5	18802	1	1	1	76	22.5406	85	0.84	188	45	120	66	21	14	5.3	5.1		2.9	150	90				0	0	1	1
2	52			1	1	79	83	0.88	177	50	77	179	5.41	22	23		24.0779			170	93	5.8	8935	1	1	1	84.2	24.6582	82	0.86	199	54	106	160	18	16	5.5	5.7			148	90		2		0	1	0	1
2	57			1	1	60	89	0.87	232	60	115	204	0.11	30	14		16.2488			126	82	5.7	15949	1	1	1	65	17.6537	85	0.88	199	51	120	85	31	13	3.1	5.9			100	70				0	1	0	0
1	64	2		3	2	80	90	0.99	201	39	119	117	2.42	26	16	51.1667	22.1827			135	72	5.6	5672	3	3	1	84	21.988	91	1.07	200	30	136	142	20	14	6.5	5.4		2.12	130	77				0	0	1	1
2	65			1	2	69	84	0.71	231	42	145	144	0.39	26	23		22.7918			122	62	5.6	11178	1	1	2	92	22.4765	80	0.77	211	43	142	102	22	18	3.4	5.6		3.94	136	88				0	0	1	0
2	54			1	1	75	89	0.88	238	51	138	132	0.29	24	20	550	23.1792			123	81	5.5	14919	1	3	2	76.5	22.1336	92	0.89	218	44	138	161	23	16	4.9	5.2		5.76	101	64				0	0	0	0
2	56	2		1	2	67	94	0.86	206	53	115	72	0.22	34	30	392.857	21.3491			154	82	5.7	8247	1	3	2	72.5	20.944	94	0.9	185	45	99	154	34	36	2.9	5.8		6.1	161	82				0	0	0	1
1	52			1	2	78	100	1.18	191	46	100	140	0.74	23	17	675	21.2064			144	105	5.4	8629	1	3	2	79.7	20.9478	113	1.15	199	59	100	184	19	15	5.9	5		2.44	136	89				0	0	0	1
2	60			1	2	83	94	0.89	274	49	179	107	0.61	24	17	12.5	25.3948			113	74	5.5	8151	1	3	1	83	24.3893	85	0.82	168	43	99	95	22	17	3.7	5.9			100	60				0	0	1	0
1	53			1	1	77	97	0.88	209	64	98	154	1.81	91	68	240	25.7971			172	110	5.2	2626	1	3	2	80.4	25.9717	98	0.93	200	70	101	136	49	52	6.2	5.4			132	100				0	1	0	1
2	46			1	1	70	88	0.81	157	40	82	59	0.13	23	8	52.619	21.8225			103	62	5.2	9203	1	3	1	70	21.6393	93	0.78	222	54	145	103	23	7	5.2	5.7			104	62				0	0	1	0
2	45			1	1	83	93	0.82	164	54	81	46	0.2	22	17	28.5714	25.2524			131	75	5.1	14222	1	3	1	88	26.7825	90	0.81	215	56	138	138	22	17	5	5.4			120	80				0	0	0	1
1	51			1	1	91	94	1.04	217	46	125	135	0.91	24	22	21.4286	27.5032			142	83	5.5	6599	1	3	1	94.5	26.6861	103	1.15	214	41	108	367	26	25	6.9	5.4			130	84				1	0	0	1
1	55			2	2	79	99	0.95	249	66	140	72	0.4	28	19	186.571	22.1977			138	80	4.8	7433	1	3	2	81	20.1727	101	0.91	228	61	136	81	24	16	4.7	5		1.02	111	74				0	0	0	1
1	56			3	1	71	90	0.9	188	54	94	84	0.41	40	50	16.6667	23.6261			125	75	5.3	5943	3	3	2	82.5	23.2311	96	0.96	188	51	107	76	43	56	4.3	5.3		2.05	118	78				0	0	0	0
1	69			1	2	85	98	1.15	214	42	123	208	0.87	30	35	352	23.2437			165	94	5.5	6552	1	3	2	93.1	23.1289	95	1.18	209	37	146	96	48	84	6.6	5.2			156	90				0	1	0	1
1	50			2	2	89	120	1.1	176	52	91	74	1.26	21	18	274.167	28.9038			163	98	6	5269	1	3	2	90.2	28.4057	138	1.11	173	52	93	84	21	17	8	6.1			131	90				0	0	0	1
2	55			1	1	78	87	0.84	222	37	147	93	3.06	27	25		26.1524			161	86	5.6	10648	1	1	1	88.5	26.1861	96	0.84	183	31	134	109	31	32	4.1	5.5		22.84	138	90				0	0	1	1
2	55			3	1	80	85	0.8	165	55	72	83	0.27	23	17		25.2273			125	83	5.3	26258	3	1	1	74	21.7008	84	0.79	169	59	78	99	24	17	2.6	5.4		8	107	70				0	0	0	0
2	54			1	1	62	81	0.91	203	64	100	86	0.38	16	16		20.1546			121	64	5.4	18281	1	1	1	71	20.7069	87	1	218	54	138	82	18	13	5.5	5.3			100	70				0	0	0	0
2	41			1	1	74	82	0.94	125	32	58	126	0.98	30	37		24.5996			135	80	5.2	5261	1	3	1	73	22.2266	90	0.96	146	35	85	82	20	12	3.4	5.7			110	70				0	0	1	1
1	43	2		3	1	87	105	1.07	199	46	116	134	0.89	28	40	500	27.7473			161	108	6.4	6995	3	3	1	94	28.6976	126	1.19	175	38	102	185	37	58	6	6.7			139	94				0	0	0	1
1	40			2	2	89	100	1.05	207	42	131	77	0.89	17	17	279.167	25.2454			124	82	5.7	2700	1	3	1	91	25.3099	101	0.97	209	34	138	203	22	25	6.5	5.5		3	114	80				0	0	0	0
1	44			3	1	75	101	1.01	237	43	141	221	1.52	23	12	71.4286	20.6632			126	81	6.1	3949	3	3	1	74.3	19.4272	104	0.94	201	42	116	195	17	11	5.3	6			110	62				0	1	0	0
2	41			1	2	65	81	0.74	209	54	118	62	0.15	23	15	15.3571	20.6222			122	77	4.8	18200	1	3	1	80	21.1512	77	0.7	218	56	128	129	32	32	3.3	5.1			100	68				0	0	0	0
1	40			2	1	82	91	1.11	161	41	87	57	4.56	21	23	216	24.9135			102	57	5.4	6031	1	3	1	73.7	24.9269	92	1.2	173	44	98	103	20	20	5.2	5.2			108	70				0	0	0	0
1	47			3	2	82	93	0.92	219	41	138	98	0.78	26	27	357.143	24.5094			144	94	5.6	11032	3	3	2	91.2	26.4177	87	0.95	170	28	98	225	31	31	5.1	5.5			120	90				0	0	0	1
2	53			1	2	79	94	0.8	195	47	120	81	0.17	19	17		25.4871			130	82	5.5	10873	1	1	2	84	25.6478	93	0.81	181	46	103	102	28	33	4.9	5.4		11.22	124	75				0	0	1	1
1	42			2	1	87	92	1	175	27	115	132	1.05	26	39	217.143	24.0796			124	80	5.5	4573	1	3	1	85	24.0575	92	1.05	185	28	121	146	24	34	6.7	5.9			102	62				0	0	1	0
1	66	2	2	1	2	87	156	0.87	205	40	137	68	0.51	37	62		24.0343			152	82	6.9	4286	1	1	2	89	23.9	101	0.79	179	34	122	89	32	43	3.4	6.6		2.66	142	70				0	0	0	1
2	63			1	1	86	88	0.84	215	48	139	71	0.79	15	22		25.7385			118	72	5.5	23549	1	1	2	90	25.6645	89	0.84	184	40	122	91	20	19	3.7	5		11.14	110	66				1	0	1	0
1	61			2	2	82	90	1.38	210	31	140	146	2.11	50	24		23.557			135	80	5.6	8160	1	1	1	87.1	22.6348	92	1.31	225	40	146	117	18	16	5.6	5.5		5.5	119	88				0	0	1	1
1	60			3	2	86	92	1.02	203	34	133	140	0.33	25	22	160.714	23.0965			133	93	5.5	5684	1	3	1	85	22.7058	102	1.07	188	31	127	135	18	15	7.3	5.4			116	90				0	0	1	1
1	61	4		1	2	82	96	1.22	171	34	113	66	0.46	32	54	11.6667	26.6571			146	90	5.3	8767	1	3	2	85	26.586	97	1.25	206	30	150	107	25	25	5.6	4.9		1.38	136	82				0	0	1	1
1	47			1	2	88	108	1.04	151	40	83	89	0.27	24	26		24.1377			135	78	5.6	3261	1	1	2	89	24.5156	106	0.88	164	36	103	93	24	25	7	5.6		3.47	110	60				0	0	0	1
2	50			1	1	84	88	0.8	157	41	90	92	0.21	16	14		24.821			178	101	5.7	12638	1	1	1	87	25.1573	88	0.79	176	35	106	142	17	12	3	6.1			162	88				0	0	1	1
2	44			1	1	75	83	0.78	186	39	118	143	1.07	24	20		26.8124			131	84	5.8	13233	1	1	1	84.5	25.3123	88	0.81	199	42	115	162	22	16	3.3	5.4		17.32	118	78				0	0	1	1
1	46			3	1	95	97	0.96	177	59	92	97	0.97	69	87	444.524	26.4289			120	74	5.8	8921	3	3	1	94	26.1473	112	0.92	189	52	122	97	33	38	5.3	5.8			102	72				1	0	0	0
2	63			1	2	67	88	0.93	198	59	108	110	0.63	22	16		23.1411			107	62	5.7	14894	1	1	2	86	23.0028	94	1.01	217	66	125	104	26	20	5	5.5		10.51	81	50				0	0	0	0
1	66	2		2	2	77	101	1.15	168	48	100	69	0.24	27	21		23.4596			130	75	5.4	13671	1	1	2	85	23.3479	107	1.08	197	57	120	100	35	27	4.1	5.2		1.84	128	78				0	0	0	1
1	67	2		2	1	69	86	1.15	208	47	133	113	0.59	24	15	221.667	19.069			164	100	5.2	5044	1	3	1	79	19.2467	92	1.18	193	38	118	146	27	23	6.2	4.9			160	90				0	0	0	1
1	69	2		3	2	83	102	1.01	241	45	158	129	0.32	22	32		24.9679			161	98	5.3	8022	3	1	2	89	24.974	95	0.92	186	32	117	155	22	27	6	5.2			150	80				0	0	0	1
2	53	2		1	2	76	94	0.8	162	57	77	112	0.11	19	17		25.0328			155	79	5.8	16393	1	1	2	85	26.0638	102	0.77	182	47	92	143	18	21	5	6.4			120	62				0	0	0	1
2	61			1	2	67	92	0.87	192	38	131	116	0.21	26	19		20.3058			136	80	5.4	11287	1	1	2	76	21.295	90	0.93	195	32	104	293	28	23	4	5.1		7.3	120	78				0	0	1	1
1	64			1	1	75	81	0.98	236	43	166	90	0.86	30	23		18.4254			105	75	4.9	18031	1	1	1	80	18.8497	95	0.97	223	44	148	133	19	14	2.4	5.1			120	80				0	0	0	0
2	59			1	1	75	88	0.69	272	45	188	190	3.12	46	33		22.5988			122	71	5.7	12053	1	1	1	87.5	22.8298	88	0.84	240	65	133	170	31	23	7	5.9			146	80		2		0	1	1	0
2	50			1	1	74	101	0.95	187	62	104	75	0.2	18	13	150	23.8207			114	80	5.6	15061	1	3	1	83	26.3295	99	1.01	172	49	94	46	21	14	4.6	6			106	70				0	0	0	0
2	49			1	2	74	85	0.89	196	34	139	71	0.66	27	33	20.5	23.3515			127	77	5.5	9735	1	3	1	78.4	25.1068	89	0.95	215	29	152	173	22	27	4.9	5.7			120	80				0	0	1	0
2	58			1	2	77	80	0.87	201	28	145	119	1.27	19	23		23.3241			131	75	5.2	8913	1	1	2	82	22.4136	77	0.94	181	33	128	104	20	16	5.1	4.9		5.94	110	70				0	0	1	1
2	69	2		1	1	83	89	0.78	218	62	122	121	0.12	22	28		21.7362			155	95	5.7	17560	1	1	1	88	23.0963	81	0.72	199	53	119	88	25	19	2.9	5.7		1.73	150	100				0	0	0	1
1	69			1	1	84	101	0.89	236	49	152	125	0.21	17	13		22.6667			147	76	5.2	11495	1	1	1	83	22.3659	96	0.86	314	56	236	109	35	46	5	5.5		6.32	158	80				0	0	0	1
2	53			1	2	67	83	0.83	187	55	99	102	1.15	21	13		19.4274			130	69	5.1	13598	1	1	2	70	19.3913	80	0.91	202	53	126	72	26	15	3.5	5			119	74				0	0	0	1
2	52			1	2	69	84	0.76	241	84	132	45	0.17	21	12	80.9524	18.7343			142	83	5.1	23994	1	3	2	75	19.7335	91	0.78	246	75	142	57	28	18	4.4	5.2		4.71	120	87				0	0	0	1
2	51			1	1	78	87	0.65	244	58	149	130	0.46	20	15		23.5553			132	90	4.9	18217	1	1	1	74	22.9872	88	0.86	226	50	141	114	24	28	3.1	4.7		7.92	118	72				0	0	0	1
1	46			1	2	87	93	0.9	239	41	151	247	0.3	22	17	25.6667	23.6719			147	85	5	7560	1	3	2	80	21.8786	87	1	203	38	131	200	25	20	6.1	5.1		2.94	117	80				0	1	0	1
2	43			1	2	69	79	0.72	147	40	85	57	0.19	22	13		21.1363			108	65	4.7	6893	1	1	2	70	21.654	86	0.83	157	39	99	70	25	18	3.9	4.6		5.88	95	49				0	0	1	0
2	64			1	1	85	89	0.81	185	40	121	69	9.36	21	17		23.6642			126	72	5.5	10713	1	1	1	76	21.9716	87	0.82	200	39	126	116	21	14	3.9	5.2		4.96	129	88				1	0	1	0
2	52			1	1	81	95	0.79	192	37	129	93	0.37	23	15		22.478			134	74	5.2	10444	1	1	2	84	22.1187	90	0.85	216	34	160	60	28	22	4.8	5.6		2.89	128	89				0	0	1	1
2	45			1	2	64	82	0.74	172	54	92	85	3.62	22	19	10.3333	21.2795			117	81	5.1	18780	1	3	2	68	21.0965	80	0.78	206	58	127	63	23	23	5.2	4.7		3.86	108	68				0	0	0	0
2	53	2		1	1	73	93	0.84	192	35	125	125	1.33	24	14		23.0306			152	91	5.3	6641	1	1	2	76	22.9376	94	0.98	201	36	132	108	20	19	6.5	5.2		11.85	132	97				0	0	1	1
2	57			1	1	81	88	0.67	183	40	118	78	1.21	20	12		25.3321			112	58	5.3	9054	1	1	1	85	25.728	92	0.73	217	42	151	82	19	15	3.3	5.6			100	60				0	0	1	0
2	55			1	1	77	84	0.84	184	48	99	139	7.87	38	25	12.5	23.865			116	72	5.2	11399	1	3	2	82	23.2277	84	0.97	200	48	119	76	29	22	3.5	5		6.47	118	70				0	0	1	0
1	62	2		3	2	89	90	1.15	185	43	111	108	16.65	22	23	250	25.2979			147	84	5.6	4192	3	3	2	93.5	25.5444	100	1.32	231	50	146	110	28	20	6.1	5.3		7.12	151	90				0	0	0	1
2	64			1	2	75	91	0.83	331	59	222	231	1.01	19	16		25.5564			142	79	6	12346	1	1	1	82	24.5731	90	0.97	229	49	134	248	20	12	5.1	5.9			120	82				0	1	0	1
2	57			1	2	80	90	0.91	212	64	119	110	1.23	30	14		22.6049			122	66	5.8	35098	1	1	1	81	22.4647	93	1.07	254	58	162	92	26	8	5.8	5.9			120	80				0	0	0	0
1	55			2	2	94	91	0.81	157	31	93	137	3.96	35	44	58.3333	23.3096			121	81	5.2	5887	1	3	2	91.8	25.1642	94	0.92	182	42	106	134	30	22	6.7	5		4.64	130	72				1	0	1	0
2	53			1	1	82	104	0.7	160	34	98	64	0.79	18	18		26.6934			119	69	5.7	4269	1	1	1	89	26.7469	98	0.81	180	40	119	83	27	28	4.7	6.1		0.82	138	80				0	0	1	0
1	55			3	1	91	92	1.14	193	42	117	72	3.75	22	17		26.6426			130	70	5.7	10213	3	1	1	84	25.1044	99	1.19	206	39	127	83	17	12	6.4	5.5		1.69	120	78				1	0	0	1
2	52			1	1	82	80	0.86	187	55	105	48	0.73	21	15	113.143	26.0671			144	78	5.2	7705	1	3	1	81.5	25.6252	81	1.04	233	53	148	76	19	15	4.2	5.3		7.53	109	88				0	0	0	1
1	61			3	1	82	90	0.86	220	42	143	155	0.65	28	26	1100	22.2881			184	123	6.2	8441	3	3	1	80	21.4309	76	1.02	206	36	141	112	36	46	7.8	6.1		2.32	129	70				0	1	0	1
1	53			2	2	77	96	1.01	175	34	111	92	0.44	22	33		22.5132			178	104	5.5	8090	1	1	2	87.9	22.198	89	1.05	202	40	129	81	21	21	5.9	5.4		1.44	158	100				0	0	1	1
2	46			1	1	72	87	0.75	146	26	86	144	0.7	21	14		23.1535			133	71	5	4666	1	1	1	75.5	22.5981	92	0.92	162	26	107	114	16	17	4.4	5		6.93	109	70				0	0	1	1
2	46			1	1	75	84	0.8	133	43	62	67	0.79	23	14		22.6058			115	65	4.9	9518	1	1	2	76	21.6615	84	0.9	146	51	70	44	20	18	4.2	4.7		7.32	107	71				0	0	1	0
2	48			1	1	70	92	0.82	176	44	102	68	0.2	17	10		20.3032			112	65	5.3	8930	1	1	1	70	19.9493	86	0.87	197	42	126	104	27	18	4.9	5.1		4.46	92	60				0	0	1	0
2	47			1	2	82	88	0.78	157	35	91	100	0.33	23	22		24.4546			130	85	5.1	8198	1	1	2	86.5	23.8682	86	0.74	194	36	117	169	32	42	3.8	4.9		9.46	118	70				0	0	1	1
1	55			1	2	88	98	0.91	213	71	111	77	0.25	24	23	307.5	26.1842			143	85	5.2	6450	1	3	2	86.5	25.4276	100	0.94	219	77	110	71	30	25	5.8	5.1		2.31	120	74				0	0	0	1
2	50			1	2	72	88	0.77	257	76	144	81	0.76	20	17	1125	19.6132			127	78	5.5	15618	1	3	2	73	20.4082	94	0.83	247	75	138	96	22	17	3.9	5.1		6.38	130	90				0	0	0	0
2	51			1	2	73	82	0.75	184	59	95	90	0.32	27	25		21.4207			121	72	5.2	9441	1	1	2	72	20.6836	83	0.77	195	52	119	44	21	19	3.7	4.8		3.55	120	79				0	0	0	0
2	65			1	1	79	88	0.81	202	46	116	159	0.23	20	15		25.0351			122	73	5.3	13198	1	1	1	84	24.7054	90	0.7	159	38	87	153	20	13	3.3	5.5			122	70				0	1	1	0
1	40			1	1	83	93	1.08	207	57	115	65	1.51	33	66	8.33333	24.9338			142	98	5.3	12350	1	3	2	85	24.2787	91	1.04	187	47	96	159	16	13	5.5	5.2			112	78				0	0	0	1
2	59			1	2	77	96	0.83	194	39	125	100	0.74	25	16		22.4886			150	84	4.7	7132	1	1	2	81	21.9298	99	0.83	190	32	131	126	31	21	5.4	5.4		5.55	180	110				0	0	1	1
2	64			1	1	69	78	0.79	207	47	121	130	0.73	20	13		21.7799			138	82	5.3	10271	1	1	1	74	20.592	82	0.77	202	54	117	120	21	12	4.9	4.9		3.94	140	90				0	0	1	1
2	65	2		1	1	71	93	1.05	239	41	155	141	2.64	23	24		21.18			172	97	6	6517	1	1	2	74	19.8271	91	0.81	173	40	115	52	41	42	5.1	5.6		12.67	140	70				0	0	1	1
1	69			1	2	83	93	0.96	174	49	97	86	0.61	23	20	100	21.3824			139	80	5.7	11270	1	3	2	76.3	20.7748	98	0.92	181	48	108	68	33	28	4.9	5.4		1.16	133	89				0	0	0	1
2	48			1	2	68	88	0.88	172	31	107	104	6.43	20	13		21.7488			108	66	5.7	15018	1	1	2	70	22.4423	92	1.03	216	48	136	81	22	16	4.4	5.3		4.88	109	72				0	0	1	0
2	59	2		1	1	70	84	0.95	168	43	90	87	5.1	19	18		22.0726			143	77	5.6	11424	1	1	1	81	22.2736	93	0.85	197	50	105	171	22	17	4	4.9		6.02	129	88				0	0	1	1
1	58			1	1	95	87	1.03	244	61	148	71	0.33	32	38		27.6528			133	85	5.3	10178	1	1	1	95	27.519	82	0.99	217	55	139	81	26	24	6.6	5.7		8.92	110	78				1	0	0	1
2	68			1	1	82	84	0.86	206	44	136	58	1.25	24	20	27	23.2403			118	64	6.1	12506	1	3	1	83.1	23.4717	89	0.86	190	43	115	111	25	20	2.9	5.7			111	70				0	0	1	0
2	70			1	2	72	91	0.97	220	51	130	117	0.33	21	14		22.3779			125	70	6.4	13926	1	1	2	85	22.7592	108	0.93	222	47	138	161	25	19	5.7	6		2.5	100	60				0	0	0	0
2	48			1	1	68	94	0.93	155	31	95	91	0.11	19	16		22.5198			123	71	5.7	9716	1	1	1	75.2	22.9779	94	0.82	156	34	99	79	15	15	3.7	5.1		5.37	112	80				0	0	1	0
2	62			1	1	76	89	0.83	216	44	135	113	0.21	18	9		21.2847			159	95	5.3	16348	1	1	1	77.5	21.2464	86	0.77	206	46	124	136	21	16	3.4	4.8		3.4	158	96				0	0	1	1
1	53			1	1	81	94	1.05	226	54	137	83	0.32	27	27		25.974			127	83	5.6	13621	1	1	2	84	24.9231	91	1.02	218	54	136	72	23	19	4.6	5.5		3.18	109	70				0	0	0	0
1	47			1	1	86	91	1.09	181	40	109	107	0.73	23	17	13	22.4332			116	76	5.5	10982	1	3	1	90.5	23.5556	118	1.14	180	41	117	89	22	10	5.8	5.3			130	90		3		0	0	0	0
2	55			1	1	77	91	1.02	200	44	122	101	0.1	23	13		24.0538			125	72	5.2	7241	1	1	2	80.5	24.2813	88	1.1	214	47	141	153	24	17	4.9	5.4			120	68				0	0	1	0
2	51			1	1	85	86	0.77	188	64	95	60	0.33	17	12		25.1613			136	78	5	15035	1	1	1	80	24.6704	90	0.85	223	53	135	107	35	37	3.9	4.9			150	90				1	0	0	1
2	64			1	1	70	85	0.85	197	46	126	59	0.45	22	11		21.6842			128	75	5.5	21360	1	1	2	89.5	23.0195	82	0.72	184	37	126	105	23	14	3.6	4.8		2.36	140	80				0	0	1	0
1	68			1	1	82	104	1.01	134	42	62	66	5.02	19	11	235	19.8199			134	76	5.6	10825	1	3	2	86	20.3816	98	0.99	172	51	91	55	22	17	6.6	5.2			110	70				0	0	0	1
1	57			1	1	87	92	1.1	166	36	106	39	1.53	29	30		23.6581			138	82	5.7	9305	1	1	1	86	23.3521	89	1.09	182	36	113	74	34	46	5.4	5.1		2.79	131	90				0	0	1	1
1	62			1	1	72	93	1	221	78	108	106	0.25	26	27	124.238	20.988			120	75	5.3	14719	1	3	1	79	22.2127	87	0.94	205	71	96	162	21	17	5.2	5.3			128	88				0	0	0	0
1	67			1	2	85	89	1.04	181	30	122	68	0.86	21	18	62.5	22.2464			120	64	5.2	6496	1	3	2	81.5	22.0934	86	0.97	167	29	118	93	21	19	6.9	5		2	102	62				0	0	1	0
1	64	2		2	2	89	98	1.19	144	34	79	74	0.77	41	27		25.0444			112	64	6	8884	1	1	2	90	24.9131	90	1.17	146	31	87	142	26	16	6.1	5.4		2.79	108	70				0	0	1	1
1	64			3	1	118	91	0.9	231	53	138	143	1.64	42	42	16.6667	31.9226			139	81	5.8	5997	3	3	2	116.2	32.1155	81	0.92	212	51	135	83	52	52	5.8	5.5		18.54	134	90				1	0	0	1
2	49			2	2	69	92	0.94	232	56	134	97	0.15	26	28	6	21.83			126	81	5.4	4666	1	1	2	75	22.2296	92	0.91	195	52	110	66	25	17	3.8	5.2			120	80				0	0	0	0
2	42			1	1	73	90	0.8	208	52	117	111	0.38	17	8		24.3904			107	61	5.4	9079	1	1	1	76	24.5412	94	0.81	235	70	135	102	18	10	3.9	5.6			110	70				0	0	0	0
2	56		3	1	2	79	96	0.9	236	41	154	141	0.51	22	23		23.9215			128	80	5.5	7780	1	1	2	85	24.4661	99	0.96	223	38	155	99	21	18	7.1	5.4		8.17	131	80				0	0	1	0
2	63			1	2	82	97	0.86	220	37	142	147	0.84	22	12		22.9557			144	68	5.7	3818	1	1	2	82	22.8164	108	0.85	229	38	166	105	21	16	3.7	5.5		10.9	135	91				0	0	1	1
1	57		2	1	1	86	232	1.33	219	45	146	59	1.24	32	38		22.3566			138	75	8.4	6202	1	1	1	81	21.4711	158	1.25	189	39	127	90	27	23	5.2	8.5			120	80				0	0	0	1
2	64			1	2	81	91	0.94	202	55	112	108	1.54	37	16		22.7537			158	90	5.6	22850	1	1	2	81	22.0285	91	0.96	258	53	174	96	27	17	3.4	5.4		4.35	122	80				0	0	0	1
2	47	1		1	2	65	89	0.73	193	52	109	91	0.43	20	12		20.9013			165	106	5.9	15599	1	1	2	70	20.8324	94	0.68	166	42	100	120	17	13	4.2	5.5		5.06	158	106				0	0	0	1
1	62			1	1	78	91	0.96	210	43	132	111	0.34	22	14		18.1295			139	84	5.4	14704	1	1	1	74	17.746	90	0.89	183	41	120	90	22	18	5.8	5.3		1.28	110	60				0	0	0	1
2	53			1	1	84	93	0.84	185	39	114	136	0.24	17	20		26.3656			124	71	5.5	12600	1	1	1	83.5	26.4751	92	0.8	205	43	140	112	19	17	3.9	5.6			128	90				0	0	1	0
1	60			1	2	100	91	1.01	159	48	79	93	1.5	22	18	28.5714	31.6685			155	82	5.5	9172	1	3	2	102.5	31.8179	106	1.03	201	68	103	85	26	17	6.1	5.5			122	80				1	0	0	1
2	53	2		1	1	74	86	0.91	153	32	92	87	1.17	21	18		22.3353			146	82	5.8	10832	1	3	2	81	22.4379	78	0.79	179	45	99	140	24	18	3.9	5.8			122	82				0	0	1	1
2	48			1	2	86	84	0.9	211	63	109	79	0.35	23	16		23.7295			135	93	5.6	10336	1	1	1	89.5	23.8445	95	1.03	164	59	74	51	22	13	4.9	5.4			131	98		2		1	0	0	1
1	54	2		2	2	98	90	1.02	283	54	188	75	0.4	18	18		26.4288			145	85	5.8	2979	1	1	2	95	26.5429	89	0.93	271	55	191	48	21	22	4.5	6			130	90				1	0	0	1
2	43			1	1	83	89	0.79	136	39	68	57	0.51	17	12		24.6818			109	60	5.2	4949	1	1	1	82	24.9335	89	0.82	147	42	77	81	20	16	3.9	5.7			90	60				0	0	1	0
2	46			1	2	71	84	0.87	155	46	71	101	0.29	23	13		20.8073			128	79	5.3	8732	1	1	2	71	20.9117	83	0.77	211	63	118	128	23	17	3.9	5.6			110	72				0	0	1	0
1	55		2	1	1	86	99	1.07	220	66	114	106	0.17	21	22	203.571	23.1635			123	85	7.3	7844	3	3	2	81.5	21.5478	200	1.07	225	41	140	197	23	20	3.6	8.1		1.93	112	72				0	0	0	1
2	68			1	2	82	105	0.74	187	50	96	106	0.71	27	17		22.3491			163	90	6.2	2587	1	1	2	75.5	19.3339	107	0.66	194	70	92	64	23	13	4.2	6.2			126	72			2	0	0	0	1
1	67			1	1	95	100	0.94	206	47	123	75	0.41	22	21		26.1707			115	64	6	14162	1	1	1	92	26.7771	119	0.93	223	53	139	78	24	22	3.9	6.4			120	80				1	0	0	0
1	42			2	2	82	111	1.06	174	48	88	94	0.35	20	18		22.8876			126	83	5.9	11712	1	1	2	83	22.9396	115	1.03	191	51	106	93	15	12	5.3	5.9			120	80				0	0	0	0
2	52			1	2	79	94	0.85	169	47	89	63	0.31	20	14		24.7444			145	82	5	7083	1	1	2	81	25.6518	83	0.76	217	51	143	53	20	23	4.1	4.7		7.26	158	100				0	0	1	1
2	54			1	1	84	87	0.83	231	61	132	87	1.01	26	19		27.5126			137	81	5.8	15951	1	1	1	88.5	29.8671	89	0.75	236	63	135	90	39	30	0.8	5.4			118	68				0	0	0	1
2	59			1	2	74	78	0.86	214	60	120	91	0.13	26	18		23.0153			127	71	5.7	12440	1	1	2	73	21.3741	87	0.9	233	60	146	106	23	19	3.4	5.3		3.66	118	70				0	0	0	0
2	48			1	1	81	98	0.87	209	32	137	144	15.45	24	15		22.3069			105	69	5.9	7972	1	1	1	75	22.3569	94	0.97	222	30	165	156	22	14	5	6			115	68				0	0	1	0
1	50			2	1	83	98	0.95	174	47	79	220	0.91	34	55	207.143	23.6813			147	78	5.2	7183	1	3	1	83	22.6172	97	0.9	123	30	69	129	36	81	6.1	5.2			111	70				0	1	0	1
2	59			1	2	82	83	0.84	143	68	44	62	0.19	24	18		21.2868			136	81	5.9	15576	1	1	1	80	20.595	96	0.83	147	72	50	66	22	20	4.2	5.6			111	80				0	0	0	1
2	51			1	1	70	83	0.91	164	50	87	67	0.28	20	13		21.9098			150	79	5.7	9689	1	1	1	73.2	22.3854	89	0.92	172	40	104	130	23	16	5.8	5.3		7.12	162	80				0	0	0	1
2	46			1	2	72	91	0.93	224	64	126	103	0.06	17	9		22.1168			92	55	5.4	16395	1	1	1	73	22.0294	94	0.88	216	53	132	91	21	26	2.9	5.2		9.73	94	51				0	0	0	0
1	50			2	2	87	93	1.12	215	47	126	159	0.37	25	24	277.238	25.2175			150	101	5.1	4244	1	3	2	90	24.9527	81	1.1	191	39	119	150	57	55	5.4	5.1			120	80				0	1	0	1
1	53			3	1	83	84	1.08	182	33	104	181	1.07	23	28	222.5	24.1966			117	69	5.8	13010	3	3	1	90.9	24.3471	84	1.05	165	28	107	140	18	25	3.8	5		1.46	102	70				0	1	1	0
2	50			1	1	70	87	0.7	199	66	102	60	0.7	23	16		20.8537			134	77	4.7	4648	1	1	1	80	20.8656	82	0.71	180	50	100	118	22	15	3.8	4.4		3.77	104	74				0	0	0	1
2	62			1	2	74	87	0.78	161	44	87	91	0.29	21	10		22.9911			174	94	5.4	8950	1	1	2	79	21.7178	83	0.74	178	48	103	105	41	19	3.9	5.1			158	90				0	0	1	1
2	49			1	1	74	88	0.75	181	51	102	73	0.13	24	24		23.6907			100	57	5.3	5909	1	1	2	76	23.418	90	0.89	176	38	109	107	17	12	2.5	5.2		10.27	108	70				0	0	0	0
1	52		2	3	2	83	157	1.02	249	45	164	103	0.78	18	14	121.81	26.5711			141	80	6.6	4138	3	3	2	86.5	25.6408	184	1.02	215	43	136	116	21	21	4.7	7.1			140	90				0	0	0	1
1	64	2		3	1	72	88	1.04	162	29	95	139	1.17	21	11	357.143	19.8295			155	87	5.7	8567	3	3	1	77	19.0043	97	1.16	186	31	125	104	16	14	6.3	6		1.21	129	70				0	0	1	1
2	50			1	1	82	89	0.84	189	46	114	72	0.13	28	9		22.5369			104	64	5.7	12184	1	1	1	77	23.4661	89	0.92	211	45	145	79	25	17	4.4	5.6			102	60				0	0	1	0
1	66			1	1	85	101	1.09	166	50	82	141	0.89	27	25		23.9251			144	98	6	9102	1	1	2	90	22.9378	100	1.13	244	55	155	145	25	22	5.9	6		4.46	130	90				0	0	0	1
2	46			1	1	69	96	0.73	215	60	120	100	0.07	18	24		19.3562			121	62	5.2	8258	1	1	1	66	19.0234	95	0.88	182	54	104	75	18	10	3.2	5.8			120	80				0	0	0	0
2	50			1	2	67	82	0.79	188	70	85	67	0.2	16	10		20.1833			98	64	5.2	8088	1	1	2	72.5	20.3103	91	0.85	218	63	121	68	20	14	4.8	5.3			100	70				0	0	0	0
2	54			1	1	81	84	0.88	178	35	111	73	0.53	20	13		25.345			125	73	5.1	16720	1	1	1	81.8	25.9768	84	0.93	199	40	133	104	21	19	3.7	5.2			118	78				0	0	1	0
1	55			3	2	77	105	1.04	210	63	99	141	0.24	19	15	50	19.3306			115	66	6.1	3352	3	3	2	73	19.4403	117	1.05	189	68	92	98	21	16	5.1	6.2			118	74				0	0	0	0
1	47			3	1	87	92	1.07	195	37	113	164	0.41	28	26	185.667	22.9758			119	70	5.5	5950	2	3	1	82	22.3612	98	1.19	165	42	101	95	36	29	6	5.6			119	80				0	1	1	0
2	68			1	1	79	96	0.71	245	50	156	80	0.99	23	25		19.8864			162	83	5.8	15263	1	1	1	79	19.5159	89	0.68	187	42	127	97	78	21	5.1	6			162	80				0	0	0	1
1	53			2	2	78	89	1	195	32	127	119	1.52	24	14	137.5	22.1441			132	74	4.9	2510	1	3	2	78.2	21.7886	90	0.89	216	33	142	194	22	17	6.5	4.8		1.49	120	80				0	0	1	1
2	48			1	2	76	83	0.74	207	47	120	116	0.34	17	9		21.6366			123	80	5.4	9837	1	1	2	75.2	21.2856	92	0.72	242	46	170	141	20	19	5.4	4.9		8.92	102	69				0	0	1	0
1	40			3	1	80	89	0.92	167	34	86	208	0.32	13	12		24.5396			129	78	5.8	2709	3	1	2	87.3	25.7466	94	0.97	161	31	107	110	15	13	5.3	5.7			108	60				0	1	1	0
2	55			1	2	64	82	0.83	220	68	116	70	0.3	23	18		19.9025			109	67	5	18695	1	1	2	75	20.1764	84	0.93	243	66	145	81	33	32	3.6	4.7		6.08	108	76				0	0	0	0
1	55			2	2	88	93	1.01	230	67	116	201	0.56	20	34	270.238	27.0684			130	83	5.9	6510	1	3	2	91	25.7415	108	1.07	210	62	119	79	22	29	6.7	5.2		2.35	121	80				0	1	0	1
2	50			1	2	77	85	0.8	234	41	148	123	0.18	21	15		23.2937			104	63	5.4	5659	1	1	2	82	23.1285	84	0.79	192	38	120	150	24	16	4.1	5.1		9.09	100	60				0	0	1	0
1	51			2	2	81	96	1.04	224	55	130	113	0.97	22	20	496	24.1062			140	88	5.6	9702	1	3	2	81	22.7173	95	1.07	198	51	115	100	20	17	5.3	5.4		1.37	110	60				0	0	0	1
2	42	4		1	1	67	87	0.77	191	52	98	109	0.21	21	26		17.2185			147	90	5	7518	1	1	1	67	17.168	80	0.82	211	59	116	124	20	21	3.9	5.2			120	80				0	0	0	1
1	53			2	1	101	85	1.26	163	34	91	142	0.41	15	17		26.427			124	75	5.3	9224	1	1	1	104	27.2858	93	1.26	207	34	134	176	23	33	8.6	4.9		12.37	122	86				1	0	1	0
2	41			1	2	61	91	0.81	194	74	83	63	25.36	16	11		20.6069			128	79	5.6	25913	1	1	2	68.2	20.5309	91	0.92	161	46	79	111	15	10	3.8	5.8			124	70				0	0	0	0
2	51			1	2	75	102	0.62	224	49	133	124	0.28	16	12		22.9791			110	62	5.7	13654	1	1	1	72	21.8633	104	0.75	180	42	106	74	21	15	4.1	5.9			110	76				0	0	1	0
2	55	2		1	2	84	102	0.97	208	59	117	49	0.38	25	21		23.1665			159	94	5.6	18091	1	1	1	86	22.8558	107	1.02	218	55	132	87	21	17	6	5.6			156	98				0	0	0	1
1	57			2	1	102	93	0.95	214	42	134	102	1.58	41	64		27.224			168	107	5.5	4705	1	1	1	100	28.1969	82	0.97	166	39	89	103	58	89	5.9	5.3			138	80		2		1	0	0	1
1	63			1	1	78	94	0.99	202	34	129	104	0.26	25	13	282.143	20.9298			132	87	6.1	3933	1	3	1	81	20.8021	96	0.91	178	30	114	174	25	12	6.6	5.6		1.49	140	85				0	0	1	1
2	46			1	1	69	88	0.77	171	44	95	54	0.24	20	17		21.2829			108	60	5.3	10000	1	1	2	77	21.5911	87	0.81	164	46	90	57	13	9	2.7	5.2			110	78				0	0	1	0
2	52			1	1	72	92	0.72	253	49	164	82	1.07	24	18		19.5842			121	72	5.6	15214	1	1	1	81	20.7222	93	0.78	286	57	206	76	26	19	4.2	5.1		3.93	126	80				0	0	1	0
1	54			3	2	82	95	1.26	210	31	123	212	7.81	25	36	441.286	24.2618			128	79	5.3	4521	3	3	2	80	23.8095	102	1.28	235	34	135	357	24	30	7.4	4.8		1.7	128	80				0	1	1	0
2	64			1	2	84	96	0.8	219	57	124	79	3.25	22	15		26.4618			160	89	5.3	12249	1	1	2	87	26.6574	85	0.77	205	57	119	103	24	22	4.5	5.6		14.98	111	70		2		0	0	0	1
2	40			1	1	63	78	0.84	189	61	95	77	0.23	21	14	62.8571	19.3691			119	73	5.3	20815	1	3	1	65.5	19.3462	80	0.87	200	57	110	92	22	12	4	5.1			120	80				0	0	0	0
2	50			1	1	82	92	0.84	210	41	115	167	10.96	17	16		24.0399			127	75	5.6	10617	1	1	1	82.4	23.5638	94	0.92	211	35	143	146	21	20	5.3	5.4		8.01	111	70				0	1	1	0
2	59			1	1	75	88	0.7	249	56	151	78	0.14	20	15		21.312			111	58	5.7	14281	1	1	2	73	21.2987	96	0.79	155	47	77	54	22	14	3.1	5.9			102	62				0	0	0	0
1	62			1	1	79	95	0.97	127	52	46	52	0.23	28	20		19.4176			128	78	5.3	15135	1	1	2	78	19.9359	94	1.05	127	43	56	54	22	15	4.2	5.2			119	80				0	0	0	0
2	50			1	1	83	96	0.92	260	52	154	162	0.25	37	46		26.0668			170	99	6	10066	1	1	1	85.5	26.8508	92	0.99	249	40	155	288	25	22	4.1	5.9			112	82		2		0	1	0	1
2	54			1	1	68	88	0.82	208	41	116	129	28.16	20	15		20.2662			148	83	5.6	16478	1	1	1	78.2	21.517	79	0.87	206	36	135	169	23	17	5.7	5.4		8.34	120	80				0	0	1	1
2	52			1	1	77	91	0.79	186	44	103	73	5.63	22	12		21.4829			125	76	5.5	13330	1	1	1	81	21.9852	90	0.8	183	39	120	60	22	13	4.4	5.6		6.31	91	50				0	0	1	0
2	41	4		1	1	74	72	0.69	166	63	71	39	0.3	20	14		20.4703			151	100	5.2	12476	1	1	2	73.3	19.5135	80	0.76	137	40	72	65	16	11	3.5	5			128	95				0	0	0	1
1	55			3	1	82	87	1.04	184	46	99	74	0.29	21	17	585.714	21.5584			118	63	6.1	7090	3	3	2	82	18.9458	85	1.01	181	52	96	72	22	14	6.9	5.9		1.65	120	62				0	0	0	0
1	59			2	1	94	91	0.88	211	51	110	141	0.28	27	31		25.9065			135	76	5.5	15302	1	1	1	92	24.426	89	0.93	211	51	130	103	21	19	4.9	5.4		2.51	124	72				1	0	0	1
2	60		2	1	1	92	130	0.77	215	52	124	87	0.25	20	25		24.8692			129	72	6.8	15077	1	1	1	90	25.3945	102	0.79	174	48	97	100	22	16	2.7	6.7			120	80				1	0	0	0
1	64			2	1	92	93	0.89	143	32	68	120	1.52	57	23		24.3462			123	68	6	24324	2	2	1	86	22.4964	96	1.05	129	36	68	59	42	31	4	5.6			125	70				1	0	1	0
2	56		2	1	2	82	227	0.9	207	27	139	86	0.57	16	11		21.8896			121	69	12.2	4474	1	1	1	88	23.2499	198	0.97	230	40	162	158	41	70	6.8	7.9		9.55	120	67				0	0	1	0
1	53			2	2	88	100	1.03	200	66	97	60	0.29	25	11	86.4286	18.8113			136	89	6	7935	3	3	2	80.5	19.6766	94	1.08	161	48	87	74	20	7	5.4	5.6		1.77	102	70				0	0	0	1
2	42			1	1	69	95	0.84	236	64	131	62	0.1	18	10		21.4895			125	86	5.4	13772	1	1	2	64.9	19.3546	85	0.91	192	47	104	128	17	8	4.3	4.9			118	72				0	0	0	1
2	46			1	1	72	98	0.7	176	28	107	106	11.31	24	33		21.9055			106	65	5.5	10230	1	1	1	78	22.765	85	0.79	197	31	124	174	14	9	4.3	5.4			108	71				0	0	1	0
1	64			3	1	89	135	1.06	197	46	108	149	0.5	22	12	250	25.8873			146	84	7.3	8900	3	3	1	90.3	25.0988	152	0.98	200	47	120	128	23	22	3.8	7.3			130	80		2	2	0	0	0	1
2	57			1	2	82	94	0.9	201	38	123	110	0.23	18	15		25.7761			122	78	5.8	9340	1	1	2	89	26.8753	99	0.82	213	38	145	80	22	22	4.8	5.8		9.82	110	70				0	0	1	0
1	59	2		3	1	88	116	0.88	152	46	73	98	1.5	39	26	621.429	24.4476			167	106	5.6	5707	3	3	1	94.2	24.1071	115	0.98	202	40	125	151	26	18	4.8	6		2.73	120	80				0	0	0	1
1	68			1	1	85	84	0.99	205	51	124	52	0.38	22	19	246.429	22.1441			128	75	5.5	9458	1	3	2	83	21.0803	89	0.98	167	47	96	65	30	25	5.6	5.1		1.77	129	90				0	0	0	0
1	41			3	2	88	97	1.05	189	36	108	178	0.53	19	18	68.8333	26.1626			128	78	5.8	2717	3	3	2	90	25.1776	110	1.1	187	31	101	265	18	22	5.8	5.7		4.09	107	70				0	1	1	0
2	51			1	1	74	81	0.81	226	50	136	126	0.74	25	20		23.4323			128	77	5.3	9598	1	1	2	82	23.4863	93	0.84	225	48	152	93	23	22	4.6	5		7.72	132	62				0	0	0	0
2	53			1	1	77	89	0.93	161	35	95	72	4.72	18	14		24.0681			120	67	5.7	12242	1	1	1	80.2	25.738	87	0.8	224	54	147	60	25	20	5.1	5.8			120	71				0	0	1	0
2	50			1	1	73	87	0.98	176	47	95	89	1.17	20	16	18	24.8553			130	79	4.9	14816	1	3	1	84.5	24.6269	86	0.8	163	48	92	61	22	16	2.7	5.2			139	72				0	0	1	1
2	57			1	2	76	91	0.89	243	57	147	98	1.18	29	22		25.5884			123	68	6	16235	1	1	2	82.5	25.8334	92	0.88	214	47	136	164	23	17	4.6	5.8			110	69				0	0	0	0
2	55			1	1	78	98	0.78	180	48	94	102	0.08	21	12		23.4375			151	84	5.8	4568	1	1	1	85.5	23.8618	103	0.9	214	59	126	95	23	15	3.1	5.9			180	100				0	0	1	1
2	41			1	2	74	107	0.83	186	56	92	92	0.21	17	14		20.3105			132	78	5.5	11481	1	3	2	76	19.9826	93	0.8	209	62	121	81	20	17	4.9	6		1.6	99	71				0	0	0	1
2	65			1	2	78	93	0.82	239	56	140	124	0.44	20	23		20.8703			141	96	5.9	12805	1	1	2	87.5	20.5655	91	0.87	240	49	151	188	29	32	4.2	5.7		8.42	134	92				0	0	0	1
2	60	4		1	2	73	83	0.81	219	56	122	100	0.27	26	30		22.6468			145	87	5.7	14784	1	1	2	84.5	22.756	88	0.88	243	47	174	83	23	17	4.2	5.7		8.4	149	92				0	0	0	1
1	61			3	2	84	92	1.03	195	39	114	118	0.28	23	20		23.7979			123	71	5.5	8077	3	1	2	92	24.0011	97	1.02	207	37	132	158	29	26	5	5.3		4.52	129	70				0	0	1	0
2	49			1	1	71	82	0.76	222	37	148	144	1.65	20	14		21.9328			130	81	5.2	7749	1	1	1	75	19.7361	96	0.82	212	45	133	181	17	16	2.7	5		7.45	120	72				0	0	1	1
1	46			2	2	87	111	0.88	216	58	115	138	0.52	28	32	729.333	23.4328			175	110	5.1	6832	1	3	2	86	23.6602	112	0.89	177	63	79	115	42	52	5.4	5.4			118	90		2		0	0	0	1
2	42			1	1	74	90	0.88	191	64	97	69	0.1	24	23	794.286	22.3841			127	79	5.5	10381	1	3	1	79.2	23.7798	94	0.9	188	60	103	63	27	22	5.2	5.7			120	80				0	0	0	0
2	52			1	2	75	94	0.8	224	71	114	83	0.56	27	18	144.286	22.5466			141	103	5.3	7220	1	3	2	87	23.3975	95	0.8	199	54	116	73	21	16	4	5.1		12.79	160	104				0	0	0	1
1	51			3	1	88	100	1.1	169	52	82	85	0.14	20	28	37.7143	24.0601			128	85	5.3	6601	3	3	2	88	24.5453	98	1.06	171	47	96	72	29	34	5.8	5.4		4.19	110	80				0	0	0	1
2	69			1	2	72	85	0.7	161	62	70	53	0.2	27	19		20.8312			117	67	4.9	26436	1	1	2	71	20.3122	87	0.78	150	43	78	69	24	14	3.6	5			110	70				0	0	0	0
2	48			1	2	74	88	0.79	220	61	104	178	1.09	30	44	22.6667	20.3441			137	92	5.3	21506	1	3	2	74.5	19.7574	100	0.92	197	56	117	87	36	32	4.5	5.5		9.1	130	91				0	1	0	1
2	48			1	1	73	97	0.79	205	62	108	56	0.06	19	12		20.3058			120	70	5.5	14958	1	1	1	79	19.9237	88	0.87	251	54	160	113	22	28	4	5.3			100	70				0	0	0	0
1	49	2		1	1	80	83	1	204	56	105	113	0.5	28	37		22.383			150	92	5.2	8851	1	1	1	74.7	21.6751	100	0.76	231	56	147	87	18	12	5.5	5.4		1.42	141	90				0	0	0	1
2	48			1	2	68	87	0.86	183	60	80	129	0.15	18	12	357.143	19.3468			128	84	4.8	8728	1	3	1	72	18.6469	87	0.93	177	69	77	95	22	12	5	5.3			128	80				0	0	0	0
2	44			1	2	72	86	0.88	226	75	115	49	0.13	22	18	64.6667	21.1425			126	78	5	21570	1	3	2	73	21.7975	85	1.02	174	42	99	127	26	30	5.8	5.3			110	78				0	0	0	0
1	49			3	2	82	84	1.09	179	51	96	55	0.94	26	18	107.619	22.3938			115	69	5.3	3428	3	2	2	77.5	20.2647	80	0.95	207	60	118	78	21	25	4.7	5.9			120	80				0	0	0	0
2	52			1	1	81	91	0.88	183	31	108	150	0.97	18	12		23.0529			120	76	5.7	7360	1	1	2	80	22.0683	98	1.05	163	34	95	143	22	18	6.2	5.4		4.64	128	70				0	1	1	0
1	55			3	2	86	104	1.03	164	35	91	86	3.83	20	21		24.1946			119	76	5.3	3931	3	1	1	91	24.4509	86	0.86	187	30	113	280	20	20	4.2	5.2		3.26	119	79				0	0	1	0
2	54			1	2	77	103	0.79	207	63	99	147	0.51	23	26	492.857	21.6083			120	71	5.1	14571	1	3	1	77	22.4167	97	0.92	150	42	79	102	36	34	3.6	5.9			110	70				0	0	0	0
2	51	2		1	2	75	99	0.83	126	47	50	81	1.03	21	13	36.5	22.4438			129	82	5.3	10790	1	3	2	77	23.4037	97	0.77	119	44	50	69	20	16	3.2	5.7			112	72				0	0	1	1
2	50	2		1	2	80	99	0.74	169	46	89	69	0.2	27	16		23.2464			148	90	4.9	20758	1	1	2	81	22.7011	88	1.03	218	35	146	149	22	19	4	5.1			138	90				0	0	1	1
2	48			1	1	74	86	0.73	158	33	90	82	1.76	13	8		20.6915			105	63	5.3	6317	1	3	2	86	23.533	109	1.02	174	40	93	161	25	21					129	80				0	0	1	0
1	44			2	1	71	91	1.06	206	41	120	143	0.72	23	18	95	20.7496			124	82	4.6	6779	1	3	2	77.5	21.3985	90	1.08	199	37	137	73	18	17	5	4.6		1.52	110	74				0	0	0	0
2	40			1	1	67	87	0.76	172	36	102	89	0.78	20	18		18.8109			105	59	5.4	12618	1	1	2	72	18.8498	83	0.9	182	40	116	70	18	13	5	5		5.46	99	68				0	0	1	0
1	51			1	2	83	96	0.89	201	54	110	70	0.94	17	25		23.8162			128	72	5.8	13454	1	1	2	87.5	24.0908	109	1.01	245	61	167	79	18	20	6	5.8			126	82				0	0	0	0
2	49			1	1	65	90	0.79	189	59	95	75	0.34	20	12		23.1064			118	69	5.4	13407	1	3	1	67.2	21.6299	101	0.78	189	60	112	96	19	14	2.7	5.8			128	70				0	0	0	0
2	56			1	2	82	97	0.76	233	51	137	124	0.76	23	20		24.8869			127	73	5.2		1	1	1	89	25.7039	93	0.82	228	39	143	192	27	38	3.7	5.2		8.52	120	80				0	0	0	0
2	55	2		1	2	78	92	0.71	293	55	200	48	0.2	16	27		25.4274			134	81	5.4		1	1	2	79	25.4959	102	0.74	249	46	161	102	18	13	4.9	5.6		9.68	140	80				0	0	0	1
2	52			1	2	77	88	0.76	246	54	154	89	1.04	24	19		24.1209			139	77	5.2		1	3	2	74	23.9038	87	0.85	208	57	117	72	25	20	4.4	5.1		4.7	91	60				0	0	0	1
2	50			1	1	82	99	0.77	201	41	110	140	46.84	29	29		27.4681			156	86	5.3		1	1	2	83	24.2782	93	0.73	230	57	138	64	23	21	3.1	5.7		6.32	108	66				0	0	1	1
2	67			1	1	77	95	0.75	176	42	97	96	0.69	23	16		21.6944			142	84	5.5		1	1	2	82	22.5778	84	0.79	183	34	105	218	20	19	6.2	5.5			120	80				0	0	1	1
2	52			1	2	70	88	0.82	203	41	127	70	0.45	23	15		16.8246			123	75	5.7		1	1	1	67.5	16.5709	93	0.83	207	43	142	80	24	16	4.2	6			120	80				0	0	1	0
2	62			1	2	88	85	0.83	162	35	94	91	0.76	23	18		27.6657			125	79	5.1		1	1	2	93	27.1384	85	0.86	183	37	116	115	21	17	4.1	5.4			112	72				1	0	1	0
2	63			1	1	77	91	0.93	204	52	109	104	1.88	27	13		21.4776			134	71	5.8		1	1	2	77	21.2949	94	0.91	206	51	123	114	28	16	3.8	6.2			118	70				0	0	0	1
1	59			1	1	84	95	1.08	194	50	102	112	0.46	22	16	125	25.3112			157	91	4.8		1	3	2	90	25.6824	87	1.07	186	46	101	91	24	19	6.4	5.4			130	80		2		0	0	0	1
2	50			1	1	77	91	0.71	195	56	102	89	2.42	14	12	392.857	22.3007			126	77	5.1		1	3	1	87	22.1559	94	0.7	201	50	120	74	15	14	3.7	5			108	70				0	0	0	0
2	42			1	1	63	87	0.71	137	47	66	29	0.07	19	15		20.255			108	64	5.1		1	1	1	68	19.2327	74	0.75	139	36	75	56	19	17	3.5	5.9			110	70				0	0	1	0
2	50			1	2	74	93	0.79	196	45	108	137	0.62	17	10		24.3556			117	67	5.8		1	1	1	79	24.5001	109	0.88	210	39	133	190	21	27	4.2	6.7			102	70				0	0	1	0
2	55			1	1	80	98	0.79	257	78	137	81	0.2	18	17		22.9531			148	87	5.7		1	1	2	89	23.3355	92	0.74	182	58	88	99	25	22	3.9	6			120	80				0	0	0	1
2	66			1	1	84	116	0.92	261	53	168	137	1.86	24	23		26.2414			147	73	6.1		1	1	1	86.8	26.2008	113	1.04	253	48	171	137	29	27	3.5	6.4		16.99	122	74				0	0	0	1
2	47	2		1	2	94	86	0.78	237	54	150	72	0.64	25	20		25.4402			161	104	5.2		1	1	2	90	24.686	91	0.75	244	42	165	137	21	17	2.6	5.3		7.53	172	100				1	0	0	1
1	55	2		3	2	76	99	1.15	225	49	138	114	1.95	29	19	196.429	22.6613			147	84	5.8		3	3	2	84	22.2751	97	1.03	162	33	100	129	24	22	5.5	5.3			140	90				0	0	0	1
2	49			1	2	81	76	1.13	177	55	85	94	3.75	20	17		24.4611			163	96	5		1	3	2	89	26.7737	88	1.1	173	50	84	104	19	16	4.6	5.4			110	80				0	0	0	1
2	48			1	1	87	90	0.79	249	58	154	144	0.96	21	18		28.0702			152	102	5.3		1	3	1	87	29.3803	95	0.87	223	45	150	86	18	17	4.8	5.2			124	90				1	0	0	1
1	47			3	2	83	89	0.97	172	34	103	102	1.76	26	20	257.786	21.4439			112	73	5.5		3	3	2	81	20.9046	92	0.98	189	42	117	115	30	22	6	5.3			90	60				0	0	1	0
2	51			1	2	84	91	0.8	238	30	168	127	0.27	19	15		24.1389			163	87	5.5		1	1	1	81	23.5585	86	0.78	186	23	138	93	19	15	4.8	5.6			120	80				0	0	1	1
2	55			1	2	82	98	0.69	167	43	88	92	1.12	18	13		23.5409			159	97	5.2		1	3	2	81.5	22.2075	91	0.67	146	42	77	79	22	21	4.1	5.1		6.05	112	60				0	0	1	1
1	50	2		1	2	83	97	1.01	183	30	116	108	1	18	27	19.6667	28.1224			156	87	5.4		1	3	2	98	28.3586	106	1.03	194	30	134	135	20	25	3.7	5.3		4.39	129	90		2		0	0	1	1
1	56			2	2	87	94	1.1	213	63	104	118	0.7	25	21	360.714	23.4484			160	95	5.3		1	3	2	79.6	21.8836	99	1.07	193	72	91	76	32	22	6.1	5.3			118	82				0	0	0	1
2	57			1	2	70	99	0.8	173	39	97	106	0.39	21	24	71.4286	23.6609			132	98	5.4		1	1	1	74.3	22.3712	94	0.92	180	48	97	113	22	22	6.2	5.6			128	90				0	0	1	1
1	67			1	1	77	116	0.97	157	40	78	113	0.18	18	11		21.2749			133	68	6.7		1	1	1	83.5	21.3548	99	0.99	164	43	91	110	24	16	4.3	6.3		3.4	132	80		2	2	0	0	0	1
1	63			3	2	85	112	0.89	207	50	114	110	0.38	16	12	150	22.9778			126	78	5.5		3	3	2	82	22.4148	109	0.95	167	48	98	60	17	11	4.9	4.9		1.54	128	72				0	0	0	0
1	67			1	2	85	94	1	181	42	102	102	0.22	20	13	125	21.8608			155	83	5.2		3	3	1	76	20.2346	99	1.05	163	51	92	61	22	14	4	4.8		0.9	129	80				0	0	0	1
2	59			1	1	77	89	0.71	221	35	139	186	1.12	17	18		21.3163			112	68	5.7		1	1	1	75.5	20.09	86	0.77	227	34	150	232	18	16	4.2	5.6			100	70				0	1	1	0
2	47			1	1	73	99	0.7	225	58	129	78	0.3	16	13		24.4609			139	89	5.4		1	3	1	85	27.7566	93	0.8	216	64	132	73	21	19	3.5	5.6			110	80				0	0	0	1
1	44			3	1	70	103	1.01	154	33	89	82	0.18	17	13	130	18.4372			129	75	5.8		3	3	1	80	21.1938	101	1.05	209	36	142	65	28	25	7.1	5.7			120	80				0	0	1	0
1	44			1	1	87	88	1.21	198	33	123	149	6.92	19	18		25.4393			134	87	5		1	1	2	93	26.1761	80	1.14	213	30	150	166	20	22	6.3	4.6			126	86				0	0	1	1
2	42			1	2	77	98	0.73	225	66	120	96	0.04	19	14		22.412			115	65	5.4		1	1	2	84.5	24.4699	107	0.86	225	48	141	164	19	16	2.9	6.3			118	60				0	0	0	0
2	47			1	1	74	101	0.85	140	47	64	76	0.15	20	10		21.7284			107	63	5.3		1	1	2	80	21.5293	94	0.88	162	44	92	86	22	12	4.3	5			100	60				0	0	1	0
2	55			1	1	84	92	0.79	253	45	160	116	0.56	18	16		28.0355			162	87	5.4		1	1	2	88	27.4592	91	0.85	238	43	173	83	17	19	6	5.2		10.84	110	70				0	0	1	1
1	47			1	2	89	94	0.93	230	40	128	296	0.44	29	26	16.6667	26.8465			162	109	5.5		1	3	2	93.2	26.1015	84	1.02	209	36	135	118	24	21	5.8	5.4		2.44	128	80		2		0	1	0	1
2	44			1	1	78	96	0.72	211	70	106	91	0.15	14	14	555.143	24.8114			141	84	5.5		1	3	1	81.3	24.7306	99	0.79	233	69	146	89	15	13	4.4	5.6			135	80				0	0	0	1
2	43			1	2	74	92	0.78	195	45	108	147	0.31	15	8		25.1782			124	69	5.5		1	3	2	75.3	22.6093	91	0.87	234	43	155	153	22	20	4.9	5.3			110	70				0	0	1	0
1	45	2		3	1	75	70	1.02	151	42	78	69	1.57	20	16		19.9367			156	93	5.3		3	1	1	79	19.8059	84	1.18	179	51	101	88	22	13	6.2	5.1			120	80				0	0	0	1
2	45			1	1	74	79	0.79	209	70	103	97	1.28	26	18		21.1527			105	61	5.2		1	1	1	67	20.213	78	0.8	158	53	77	118	20	12	3.5	5.1			90	50				0	0	0	0
2	54			1	2	90	81	0.76	170	45	96	48	0.89	22	17		20.9847			120	76	5.3		1	1	2	75	20.7028	86	0.89	168	46	97	61	22	21	4.8	5.5			108	66				1	0	1	0
1	59	2		1	2	87	98	1.05	234	54	150	85	0.82	17	18	114.429	23.7024			157	93	5.4		1	3	2	85	23.564	98	1.01	209	47	133	93	27	21	6.5	4.9		2.44	118	70				0	0	0	1
2	51			1	2	75	96	0.82	212	46	137	65	0.59	22	20		21.0431			142	83	5.7		1	3	2	78	19.1757	99	0.91	222	40	151	90	23	20	5	5.5		3.2	108	80				0	0	1	1
1	41			2	2	81	75	1.14	185	40	109	106	0.47	23	26	357.857	22.9578			124	75	5.3		1	3	2	83	22.838	85	1.11	186	53	112	118	20	20	6.2	5.1			110	80				0	0	0	0
1	69			2	1	87	90	0.91	160	47	82	78	0.26	22	14	188.095	21.3816			138	80	5.4		1	3	1	78	20.4829	91	0.79	173	53	96	60	27	16	5.3	5.3			101	60				0	0	0	1
2	56			1	1	80	81	0.79	259	44	177	75	0.33	19	19		22.1523			121	80	5.2		1	1	2	81.5	22.1694	85	0.71	217	34	145	154	22	27	3.8	5.8			110	60				0	0	1	0
2	53			1	1	69	96	0.84	248	39	172	116	0.34	24	21		22.5378			190	101	5.6		1	1	1	66	20.722	88	0.83	189	32	134	100	24	19	3.4	5.9			140	80				0	0	1	1
2	45			1	1	78	89	0.79	204	53	115	100	0.24	17	17		25.5427			123	82	5.4		1	1	2	79	25.6488	96	0.83	218	43	147	141	18	16	3.7	5.2			110	72				0	0	0	0
2	69	2		1	2	83	86	0.85	155	40	83	85	0.81	22	15		26.4184			144	84	5.6		1	1	2	87.5	26.2667	81	0.88	184	42	115	73	52	47	4.2	5			138	70				0	0	1	1
2	63	2		1	2	65	93	0.71	153	44	82	73	0.18	27	19		20.0509			154	76	4.8		1	1	2	81	19.6661	96	0.67	141	36	78	56	26	23	3.2	5.4			149	74				0	0	1	1
2	43			1	1	82	86	0.8	184	43	104	112	0.29	21	15		27.0621			120	78	5.1		1	1	1	84	25.8339	86	0.82	198	53	121	76	22	17	5.2	5.3			117	76				0	0	1	0
2	66			1	1	75	81	0.73	182	42	109	108	0.35	16	15		22.642			130	72	5.5		1	1	1	82.5	22.9194	93	0.72	194	32	136	123	25	29	3.7	5.5			117	70				0	0	1	1
1	52			2	1	85	98	1.18	161	26	91	130	4.57	38	85		24.469			137	91	5.8		1	1	1	90	25.8221	100	1.18	167	27	96	197	45	105	5.9	6			132	80				0	0	1	1
2	41			1	2	81	84	0.85	177	48	102	56	0.32	20	13	36.6667	21.6869			122	77	4.8		1	3	1	77.7	20.9294	84	1.17	183	35	129	82	24	21	5.1	4.8			100	70				0	0	1	0
2	41			1	1	74	109	0.78	220	54	128	125	0.15	26	24	51.1667	22.5925			161	94	5.1		1	3	2	90.5	22.4206	100	0.79	207	36	138	118	20	22	5.5	5.1		10.33	131	90				0	0	0	1
1	46			3	1	81	85	0.96	239	39	164	105	0.23	19	13	265.357	21.5987			117	71	4.7		3	3	1	75	21.3998	75	0.97	223	42	157	93	18	15	5.8	4.7			111	72				0	0	1	0
2	55			1	2	65	93	0.81	195	62	97	98	0.06	26	23	6.66667	19.5352			121	80	5.3		1	1	2	77	19.2693	93	0.86	182	52	100	100	21	17	5	5.1		2.16	102	70				0	0	0	0
2	55			1	1	67	93	0.91	168	37	94	145	1.87	21	14		21.9221			138	77	5.5		1	1	2	70.5	22.3772	92	0.93	182	36	122	81	21	15	4.1	5.4		6.57	90	60				0	0	1	1
2	50			1	1	73	83	0.86	188	46	106	100	0.3	21	16		20.5706			134	89	4.9		1	1	2	78	19.6988	79	0.94	207	47	128	81	21	18	3.5	5.7			106	60				0	0	1	1
2	61	3		1	2	83	87	0.82	165	37	96	93	0.73	48	46		27.8635			163	100	5.2		1	1	2	92.9	28.5375	98	0.8	134	25	69	192	52	65	5.3	5.2			138	90				0	0	1	1
2	47			1	1	79	82	0.72	194	48	102	155	0.8	47	48		23.4893			122	70	4.7		1	1	1	77	23.029	83	0.71	234	56	150	104	26	42	4.6	5.2			110	72				0	1	1	0
1	46			3	1	77	84	1.17	165	32	95	141	0.38	16	10		23.203			122	80	5.3		3	3	1	77.5	22.5808	84	1.24	177	41	106	95	19	13	4.3	5.4			128	90				0	0	1	0
2	57			1	2	77	111	0.69	240	50	152	93	0.62	20	18		22.6555			129	76	5.9		1	1	2	78	22.1305	113	0.72	177	45	99	121	26	35	5.3	6.2		7.24	110	70				0	0	0	0
2	46	3		1	1	70	79	0.97	188	69	91	47	0.16	17	8		19.9144			143	104	4.7		1	1	1	71	19.9468	82	0.93	163	53	82	48	18	13	4.6	5			130	90				0	0	0	1
2	52			1	1	80	95	0.83	215	57	119	70	7.71	22	14	31.4286	23.7402			141	91	5.1		1	1	1	83.2	24.2351	103	0.8	257	73	144	94	25	16	5.6	5.2			160	90				0	0	0	1
1	61	2		2	1	88	86	0.93	160	29	90	139	4.65	17	13		26.2913			154	85	4.9		1	1	2	87	24.8929	89	0.83	159	31	96	108	21	23	5.6	5.7			138	80				0	0	1	1
1	54			3	2	92	98	0.97	143	51	66	80	16.85	28	19	582.381	25.282			132	77	4.8		1	3	2	94	24.7676	87	0.95	183	42	107	79	22	15	6.9	4.8			110	70				1	0	0	1
2	55			1	1	80	85	0.81	151	40	83	53	10.99	31	25		23.279			113	70	5.3		1	1	1	80	23.1911	80	0.78	152	35	98	63	22	14	3.3	5.7			96	64				0	0	1	0
1	55			1	1	94	91	1.13	164	40	79	183	0.56	20	27	24	25.8697			122	71	5.5		1	3	1	86.5	23.8452	90	0.97	153	37	84	93	30	37	5.8	5.4			93	68				1	1	0	0
2	53			1	1	85	94	0.78	284	37	210	85	0.37	23	22		26.4403			125	80	6.2		1	1	1	86.5	25.2582	102	0.83	374	34	315	158	35	38	5.7	5.9			116	76				1	0	1	0
1	59			1	2	88	96	1.06	193	40	106	213	0.19	21	15	29.1667	25.5143			134	70	5.4		1	3	2	87	25.1426	97	1.07	200	42	132	131	23	14	6.8	5.3			120	80				0	1	0	1
1	68			2	2	94	93	1.09	353	46	254	140	1.61	41	43		26.3849			154	87	5.7		1	1	2	93	26.2011	95	1.17	215	47	127	145	29	26	6.2	5.8			138	70		2		1	0	0	1
2	54			1	1	119	91	0.78	191	51	112	52	0.74	17	8		18.235			123	72	5.6		1	1	2	72.2	17.7999	90	0.79	205	42	135	106	21	10	3.9	5.2			100	60				1	0	0	0
2	40			1	1	78	84	0.82	212	47	125	88	0.35	17	13	8.33333	23.3681			119	72	5.1		1	2	2	85	24.3012	75	0.92	185	41	112	80	21	20	5.4	5.3			110	70				0	0	1	0
2	49			1	1	78	88	0.74	224	50	136	124	0.64	22	26		24.4264			130	78	5.6		1	1	1	79	23.8158	96	0.76	191	44	115	147	27	31	3.6	6			118	78				0	0	0	1
1	50			2	1	92	105	0.92	214	49	130	123	0.3	22	24	214.286	27.1653			126	82	5.5		1	3	1	85.3	26.341	115	0.93	232	57	152	138	28	20	7.3	5.4			120	80				1	0	0	0
1	71	2		1	2	86	82	1.2	184	48	99	97	1.87	20	16		24.7923			152	85	5.2		1	1	2	89.4	24.5534	81	1.2	200	42	125	122	24	18	6.5	5			147	98				0	0	0	1
1	57			2	1	83	106	0.95	229	46	138	133	3.21	22	12	105.5	22.654			139	77	5.6		1	3	2	87	22.828	106	1.01	207	43	131	140	23	14	6.9	5.6			128	90				0	0	0	1
2	50			1	1	73	90	0.71	206	33	136	74	0.3	22	16		20.4545			134	77	5.7		1	1	1	74	16.8179	81	0.86	231	46	153	111	16	13	3.3	5.5			97	62				0	0	1	1
2	46			1	1	67	90	0.78	151	45	72	81	0.13	14	7	16.6667	20.2554			126	82	5.1		1	3	1	65.5	19.8694	95	0.78	153	56	73	98	16	9	4.2	5.2			100	70				0	0	1	0
2	46			1	1	74	96	0.72	216	71	103	112	0.22	31	45	67.5	21.7151			128	72	5.3		1	1	1	73	21.1279	86	0.85	181	57	102	73	18	12	3.3	5.7			120	80				0	0	0	0
2	46			1	1	66	129	0.71	185	50	93	124	0.76	21	16		20.9873			131	80	6.2		1	1	1	67	21.0314	140	0.83	183	43	111	77	14	9					112	60			4	0	0	0	1
2	49			1	1	67	91	0.73	229	67	117	89	0.38	27	14		20.9902			128	82	5		1	1	2	72.5	20.6138	89	0.71	238	72	146	74	27	18	4.4	4.7		2.87	120	80				0	0	0	0
2	44			1	1	87	95	0.76	141	26	87	80	0.25	20	14	5	27.1468			118	67	5.4		1	1	1	86	26.7132	93	0.75	132	25	89	64	18	14	3.8	5.6			100	70				1	0	1	0
1	53			3	2	100	88	1.06	217	41	120	234	0.45	37	29	902.857	27.9693			113	75	5.2		3	3	1	98.2	27.5956	90	1.11	241	44	169	144	41	34	7.4	4.9		5.53	109	78				1	1	0	0
2	51			1	1	74	96	0.79	209	55	113	91	0.5	20	19	138.333	23.0028			147	95	5.3		1	3	2	79.2	24.2949	97	0.8	188	32	116	177	17	18	5.1	5.7			118	78				0	0	0	1
2	49			1	2	78	94	0.87	189	60	97	76	0.19	23	14	16.6667	24.9303			139	98	5.2		1	3	2	84	23.8748	88	0.96	197	51	116	83	21	14	5.6	4.8			120	82				0	0	0	1
2	41			1	1	74	99	0.66	167	43	89	90	0.55	23	22	73.3333	23.7084			118	73	5.4		1	3	1	85	26.3063	93	0.67	157	36	89	130	14	14	3.7	5.4			102	62				0	0	1	0
1	69			1	2	88	94	1.02	196	54	104	73	0.9	24	18	235.714	24.1397			136	86	5.2		1	3	2	95	23.8272	94	1.02	199	46	113	104	22	15	5.9	4.9		4.63	120	89				0	0	0	1
1	51			3	1	89	76	0.88	223	57	121	180	1.41	31	41	217.286	22.1195			148	101	5		3	3	2	90	23.2708	85	0.91	214	59	120	134	27	35	4.3	5.3			130	100				0	1	0	1
2	52			1	1	83	94	0.86	205	38	136	91	1.81	17	17		24.7087			128	77	5.2		1	1	2	87	24.275	95	0.78	217	35	151	109	20	21	3.4	5.3		10.15	102	71				0	0	1	0
2	43			1	1	72	88	0.87	192	42	115	95	0.15	17	8	1267.86	21.0777			129	84	5.7		1	1	1	77.6	20.3378	87	0.81	174	37	113	60	16	9	4.3	5.7		4.94	113	72				0	0	1	0
2	54			1	1	75	91	0.77	177	45	92	133	0.45	24	20		23.264			130	72	5.3		1	1	2	76.4	21.9816	90	0.83	144	30	81	128	25	18	3.3	5.5		5.19	110	70				0	0	1	1
1	69			1	2	95	99	1.12	139	29	75	119	1.18	25	24		27.0527			129	77	6.6		1	1	1	84	22.4974	106	1.14	134	49	61	79	30	25	4.9	6.6			115	70				1	0	1	0
2	50			1	1	66	88	0.74	179	52	98	68	0.17	19	14		16.0011			116	71	5.3		1	1	2	74.5	15.6246	91	0.76	180	38	105	137	22	18	3.7	5.1		2.83	110	72				0	0	0	0
2	48			1	2	83	82	0.68	131	32	71	72	0.71	27	28		23.996			121	75	5.2		1	1	2	90.5	23.554	90	0.72	197	40	132	122	18	10	5.1	5.1		13.75	110	80				0	0	1	0
1	50			2	1	86	89	1.02	160	35	97	76	0.52	18	17	114.476	24.6077			137	89	5.3		1	3	1	97	23.4375	88	1.02	150	32	97	82	16	13	6.3	4.8		3.02	112	78				0	0	1	1
2	41			1	1	69	88	0.67	196	51	115	91	0.59	17	13		22.0965			123	73	4.9		1	1	1	71	22.2658	85	0.72	178	40	107	140	18	15	3.2	5.3			102	80				0	0	0	0
2	43			1	1	79	95	0.65	207	35	135	122	2.18	18	18		23.892			124	78	5.1		1	3	1	81.5	22.9487	88	0.84	182	34	109	136	15	14	4.1	5.4			98	60				0	0	1	0
2	49			1	2	84	102	0.71	186	52	104	90	0.69	17	20		23.8206			191	107	5.8		1	1	2	80.5	23.8248	103	0.94	184	45	114	86	19	21	4.7	6			182	114				0	0	0	1
1	59			3	1	75	85	1.14	178	40	98	154	0.26	17	13		18.9975			132	83	5.5		2	1	1	77	19.6357	87	1.21	177	49	101	110	21	14	7.1	6			120	80				0	1	0	1
2	62			1	2	80	97	0.89	170	41	98	103	0.7	20	16		20.9298			146	91	4.8		1	1	2	79	20.2882	98	0.9	177	32	111	149	20	19	3.8	4.8		3.16	148	90				0	0	1	1
2	60			1	1	79	93	0.75	284	51	200	69	0.71	18	10		23.0035			180	96	5.5		1	1	1	77	22.8309	92	0.76	244	39	176	132	24	18	4.9	5.6		8.77	160	92				0	0	0	1
1	60			2	2	82	92	1.04	223	42	138	190	1.74	29	18		21.3847			160	90	5.2		1	1	2	77.1	20.231	90	1.04	217	43	147	140	26	16	3.6	5.7			142	82				0	1	0	1
2	40			1	2	79	85	0.69	164	43	94	69	0.16	23	23		20.071			105	72	4.8		1	1	2	76	20.1598	90	0.82	167	38	95	110	16	12					100	60				0	0	1	0
2	45		2	1	2	66	101	0.72	175	53	91	57	0.4	22	14		14.6765			169	94	6.2		1	1	2	53	14.3386	142	0.84	199	60	114	52	21	14	2.8	6.7			100	60		2		0	0	0	1
1	51			3	1	76	85	0.91	151	44	84	46	1.52	21	16		21.4876			119	79	5.1		3	1	1	80.2	20.9532	94	0.91	137	34	81	44	18	12	4.4	5.4			120	72				0	0	0	0
2	47	3		3	1	75	94	0.76	160	43	80	139	0.34	15	11		24.0484			160	106	5		3	1	1	78	23.9157	112	0.81	181	38	113	127	17	15	4.4	5.3			122	90				0	0	1	1
1	50			1	2	99	85	0.97	183	51	94	119	0.61	30	39	196.905	26.5257			127	80	4.5		1	3	2	93	26.2032	90	0.96	174	36	109	104	23	20	4.6	5.3			120	80				1	0	0	0
1	43			3	2	76	96	1.05	228	60	133	63	0.26	18	11	393.81	22.7152			142	84	4.8		3	3	2	79.5	22.6964	94	1	212	42	136	132	21	14	6.7	5.4			120	80				0	0	0	1
1	47			1	2	82	99	1.11	186	34	113	106	1.4	27	20		23.6479			116	66	4.9		1	3	2	81.6	23.4986	128	1.21	200	29	141	141	20	14	5.9	5.2			110	70				0	0	1	0
2	60	3		1	1	88	100	1	161	56	69	83	25.97	31	20		27.1229			124	70	5.4		1	1	1	83.2	25.331	91	0.88	258	45	170	204	27	24	4.6	5.8			138	90				1	0	0	0
2	58	2		1	2	81	102	0.74	205	68	104	69	0.3	21	18	62.8571	24.2136			160	88	5.3		1	3	2	82	24.7902	108	0.81	204	49	120	84	17	15	3.6	5.7			134	70				0	0	0	1
2	49			1	1	79	86	0.95	216	45	129	146	1.37	17	16	91.6667	22.3596			170	102	4.9		1	3	2	76	22.0602	83	0.92	250	46	163	145	19	16	4.8	4.8			130	80				0	0	1	1
1	65		2	1	2	81	166	1.01	177	51	95	74	0.68	15	19		23.666			152	80	9.6		1	1	2	86	23.5804	157	1	183	51	102	57	20	17	6.4	7.9			130	78		2		0	0	0	1
2	67	2		1	1	91	84	0.81	145	69	48	66	1.94	24	24		25.4884			117	86	4.9		1	1	2	91	24.852	85	0.88	164	57	73	81	22	22	5.9	5.6			110	80				1	0	0	1
1	49			1	2	88	104	1.32	204	41	127	95	1.84	27	33		23.5454			112	72	5.2		1	1	2	82	23.6002	104	1.33	175	35	112	74	34	31	5.7	5.5			92	60				0	0	0	0
2	44			1	1	81	100	0.8	244	66	141	101	0.33	26	23	1100	21.7974			123	76	4.8		1	3	1	80	22.4363	104	0.92	207	55	117	83	28	23	4.2	5			110	70				0	0	0	0
2	46			1	1	72	124	0.8	153	42	79	67	12.12	18	20		21.2142			122	76	4.9		1	1	1	75.5	22.6176	98	0.85	151	35	88	137	15	12	4	5.4			112	71				0	0	1	0
2	49			1	2	78	99	0.83	244	49	151	124	0.58	21	26		22.3661			151	88	5.1		1	1	2	78	23.0263	89	0.98	203	34	110	286	25	43	4.9	5.3		4.22	128	72				0	0	1	1
2	60			1	2	74	96	0.89	216	39	137	177	0.38	32	37	53.5714	20.7698			128	75	5.8		1	3	1	76.5	21.2041	104	1.08	185	37	106	185	46	62	4.6	6.1			136	80				0	1	1	0
2	50			1	1	71	92	0.8	187	57	104	55	0.54	28	17	154.286	21.5038			132	89	4.8		1	3	2	71	20.2179	96	0.9	170	46	98	78	27	15	4.9	4.7		2.85	120	89				0	0	0	1
1	52			1	2	79	85	0.93	187	42	119	60	0.49	26	22		23.5181			136	89	4.7		1	1	2	79	22.801	93	0.99	175	34	122	64	24	21	5.3	5.4			124	80		2		0	0	0	1
1	69			1	1	70	90	0.73	161	50	83	72	2.11	19	15	11.3333	18.2673			133	73	4.6		1	2	1	71	17.2611	86	0.92	163	49	81	60	17	16	4.8	4.8			116	60				0	0	0	1
2	52		2	1	1	83	93	0.72	198	45	118	137	1.02	29	46		24.8417			126	80	5.7		1	1	1	85	24.5419	100	0.81	223	42	143	131	34	39	4.9	6.5			120	80				0	0	1	0
1	50			2	1	90	83	1.1	215	46	140	64	0.23	23	25		23.5207			133	85	5.4		1	1	2	81	22.1344	84	1.01	190	37	130	81	25	24	6.6	5.4			104	80				1	0	0	1
1	41			3	1	83	90	1.01	144	38	82	56	0.29	21	17	56.3333	24.2507			136	89	4.9		3	3	1	86	24.0729	92	1.05	151	34	91	60	17	11	7.3	5.5			120	80				0	0	1	1
2	68			1	1	91	92	0.74	199	48	114	123	0.23	19	11		24.3683			128	81	5.4		1	1	1	88	21.4037	92	0.78	210	42	138	96	20	13	4.5	5.5			132	82				1	0	1	0
2	52	2		1	1	76	99	0.72	159	47	84	72	0.36	23	32	9	20.0869			117	75	5		1	3	1	75.5	21.0469	91	0.84	166	42	94	195	48	78	4.6	5.8			109	80				0	0	1	1
2	51			1	2	83	96	0.73	173	43	98	80	0.93	80	77	8.33333	25.69			143	77	4.7		1	1	1	85	25.5257	91	0.82	183	34	124	72	40	36	3.1	5.5			128	86				0	0	1	1
2	48			1	2	92	92	0.78	215	50	129	87	1.1	23	15		28.1215			147	84	5.3		1	1	1	83	25.9302	91	0.8	194	42	122	142	30	27	3.8	6.1			128	80				1	0	0	1
1	48			3	2	85	89	0.94	239	42	147	163	0.48	25	29		26.3736			115	66	4.8		3	1	2	97	27.1011	85	0.88	227	39	141	223	23	28	5.2	5.5			100	60				0	1	0	0
2	58			1	1	79	82	0.78	228	41	147	160	0.81	21	12		22.3864			104	62	5.2		1	3	2	81	22.5672	84	0.81	247	45	177	99	20	13	4.9	5.7			100	60				0	1	1	0
2	47			1	1	76	77	0.78	179	47	94	118	0.41	20	15		25.1778			100	64	4.7		1	1	1	74	24.5392	83	0.9	174	43	106	124	15	11	3.9	5.6			100	70				0	0	1	0
2	47			1	2	74	84	0.74	195	63	100	93	0.14	18	13		23.6424			133	75	4.9		1	1	1	78.3	23.8987	80	0.77	172	60	91	88	17	14	4.1	5.3			110	80				0	0	0	1
2	53			1	2	103	85	0.82	159	54	81	40	4.54	20	18	12.5	33.165			153	86	5.4		1	1	2	99.5	33.0169	82	0.94	176	53	101	57	20	12	4.2	5.8			100	70				1	0	0	1
2	53			1	1	74	93	0.72	228	57	140	98	0.23	25	25		21.3164			118	63	4.9		1	1	1	82.5	21.9487	96	0.78	213	50	136	174	24	22	4.5	5.7			110	70				0	0	0	0
2	53			1	1	74	102	0.75	142	65	58	42	0.41	20	20		20.5885			112	77	5.2		1	1	2	76.5	21.0071	101	0.75	164	58	76	54	28	18	3.2	6			106	68				0	0	0	0
1	59	2		1	2	89	109	1.07	227	43	152	117	13.55	22	24		27.2498			155	96	5		1	1	2	87.3	27.3586	95	1.06	241	42	162	148	26	24	5	5.7			130	78				0	0	0	1
2	64			1	1	80	86	0.78	172	45	90	123	0.42	19	11		24.2055			107	62	5.2		1	1	2	84.5	28.0981	92	0.79	183	45	106	80	21	14	5.9	5.8			130	80				0	0	1	0
2	47			1	2	78	90	0.85	163	30	96	142	0.31	23	19	62	23.4145			142	78	4.5		1	3	1	76	23.2121	81	0.85	145	24	81	218	25	21	3.7	4.7			110	70				0	0	1	1
2	48			1	1	82	84	0.89	178	32	107	154	0.36	15	10		22.7702			119	78	5.4		1	1	1	86	22.7516	86	1	213	30	129	270	12	10	4.3	6.1			110	70				0	1	1	0
2	44			1	1	76	124	0.77	175	38	107	91	0.51	13	10		21.9466			120	71	5.6		1	1	1	75	20.5629	119	0.79	200	40	144	67	15	10	4.5	6.3			100	60				0	0	1	0
2	43			1	2	87	91	0.86	176	50	97	74	0.43	16	8		27.7199			150	85	5		1	1	2	88	27.9064	93	0.95	139	31	67	244	14	9	4.3	5.6			140	89				1	0	0	1
2	46			1	2	82	90	0.79	166	49	96	52	0.21	18	16		25.5788			117	71	5.1		1	1	2	89	24.4837	86	0.73	154	46	91	69	23	19	3	5.4			118	78				0	0	1	0
1	49			3	1	88	85	0.9	220	53	136	52	0.76	23	20	71.4286	21.6657			112	77	4.9		2	3	1	92	22.9769	84	0.96	236	36	162	99	22	29	4.6	4.9			118	88				0	0	0	0
2	46			1	1	77	89	0.79	236	40	152	151	3.13	18	22	7.33333	23.4776			124	73	5		1	2	2	80	24.1542	85	0.8	232	38	153	206	20	20	5.7	5.8			98	60				0	1	1	0
2	48			1	1	85	92	0.86	178	53	93	88	0.4	17	11	22.6667	27.0985			157	91	4.8		1	3	1	91	27.835	91	0.94	174	39	86	207	20	15	4.6	5.7			146	100				1	0	0	1
2	46			1	2	73	95	0.84	180	57	94	55	0.32	24	20		22.8936			141	70	5		1	1	1	79	23.4791	96	0.93	232	55	145	74	31	36	4.7	5.6			119	80				0	0	0	1
1	51			2	2	86	93	1.13	248	60	149	107	0.45	30	29		23.4924			126	78	5.2		1	3	2	84.5	23.1544	97	1.11	281	52	191	131	28	30	9	5.8		2.56	109	70				0	0	0	0
2	45			1	2	83	111	0.65	175	50	99	85	2.09	19	15		24.6709			131	77	4.7		1	1	1	83	24.4307	108	0.66	153	35	84	153	28	23	5.8	4.9		5.79	110	70				0	0	0	1
2	58			1	2	81	88	0.93	293	57	196	113	0.44	18	17		23.9362			118	76	5.3		1	1	2	82	23.5562	81	0.85	258	45	185	110	26	28	4.8	5.8			109	70				0	0	0	0
1	45			3	2	88	96	1.07	256	48	146	304	0.32	25	26	372.714	25.8697			153	96	5		3	3	2	87	26.129	84	1.13	241	49	153	224	24	48	5.8	5.3			128	90		2		0	1	0	1
2	43			1	1	70	89	0.73	186	56	102	60	0.38	15	13		21.6502			120	67	5.5		1	1	1	71	22.2737	101	0.76	196	46	117	69	16	10	3.7	4.9			100	70				0	0	0	0
1	44			1	1	80	88	1.02	163	41	96	59	1.7	16	14		22.5307			138	85	4.9		1	1	1	89	23.249	102	0.92	165	33	109	74	19	22	5.7	5.8			110	70				0	0	0	1
1	48			2	2	85	96	1.11	200	40	130	78	1.21	23	29	276.286	25.4778			136	83	5.4		1	3	2	87	24.1463	93	1.08	204	43	134	106	21	23	4.8	6			120	80				0	0	0	1
2	51			1	1	80	88	0.84	219	40	140	121	0.91	20	16		26.7988			127	83	4.8		1	1	1	83.2	25.6663	90	0.95	247	35	123	410	21	27	4.1	5.4			122	82				0	0	1	0
2	44			1	2	68	87	0.78	135	50	61	47	0.25	35	38	19.6667	21.2444			117	68	4.9		1	3	2	69	21.3743	94	0.83	147	46	69	51	22	15	4.1	4.8			101	70				0	0	0	0
1	57			1	2	87	87	1.05	170	50	100	40	0.25	17	12		25.2158			120	75	4.4		1	1	1	86.4	24.8499	82	1.05	164	52	97	44	18	19	4.5	4.8			122	84				0	0	0	0
2	55			1	2	84	106	1	207	38	140	62	0.2	18	21		23.5945			129	73	5.3		1	1	2	83	24.1949	96	0.94	184	29	132	87	17	14	3.9	5.8			109	60				0	0	1	0
1	43			3	1	85	98	1.02	207	45	132	75	0.81	19	27	78.7619	23.9469			150	86	5.3		3	3	1	83	22.8949	97	0.99	193	30	127	175	15	17	5.4	5.5			112	70				0	0	0	1
2	58			1	1	93	86	0.93	211	30	142	143	3.21	22	25		26.2238			124	71	5		1	1	1	95	26.0385	87	0.89	209	32	146	124	24	20	4.1	5.5			134	88				1	0	1	0
2	53			1	2	76	96	0.76	219	63	122	75	3.25	28	27		22.0965			132	79	5.3		1	1	2	79.5	22.0417	90	0.82	183	42	115	81	39	29	5.2	5.6		3.91	124	80				0	0	0	1
1	49			3	2	88	89	1.03	186	42	99	150	0.69	21	27	230.929	22.8196			128	77	4.9		3	3	2	82.8	22.4014	99	1	184	38	117	106	18	24	5.5	5.3			109	80				0	1	0	0
1	46			2	2	85	94	1.09	224	66	105	245	0.34	34	22	357.143	24.7492			170	98	5.1		1	3	2	96.5	26.4484	105	1.15	245	56	143	270	31	18	1.1	5.6			130	90				0	1	0	1
2	43			1	1	72	82	0.91	183	61	90	79	4.41	21	19		21.2084			112	61	4.7		1	3	1	71	20.8264	84	0.94	187	58	100	77	16	11	5.4	5.1			108	68				0	0	0	0
2	42			1	1	63	89	0.8	148	47	73	56	0.26	15	10		19.1714			113	68	4.5		1	1	2	69.5	19.6407	89	0.8	158	53	79	48	15	10	3.3	5.1			110	70				0	0	1	0
2	43			1	1	78	88	0.76	192	48	118	59	0.33	19	14		22.6154			123	86	5.3		1	1	1	79	20.3175	86	0.8	193	45	130	49	18	10	2.9	5.6			110	80				0	0	1	1
2	51			1	1	78	97	0.9	185	54	103	68	0.45	20	21	21.3333	23.4075			119	62	5.6		1	1	1	84.5	22.5583	94	0.96	207	47	132	79	21	24	4.2	6			98.5	70				0	0	0	0
2	52			1	1	78	110	0.8	209	58	116	119	1.36	27	17	84.1667	23.1788			124	71	5.6		1	3	1	89	22.4774	105	0.87	187	51	99	142	28	19	3.8	5.9		8.63	104	70				0	0	0	0
2	45			1	2	72	93	0.89	165	46	76	165	0.45	12	23		22.0096			122	77	5.1		1	1	2	75.4	21.4219	90	0.92	147	39	63	172	11	16	4.8	5.1		7.72	120	80				0	1	1	0
2	44			1	1	81	84	0.84	178	55	92	64	2.62	17	9		23.5454			113	71	5		1	1	2	82.5	23.6503	83	0.84	223	74	123	38	17	10	3.3	5.5			100	60				0	0	0	0
2	41			1	1	80	106	0.78	186	61	94	85	0.13	15	17		22.9111			127	75	5.4		1	1	1	81	23.7248	90	0.81	180	43	100	119	22	24	4.2	5.5			110	70				0	0	0	0
2	41			1	2	72	101	0.8	190	51	98	156	1.21	17	9		24.9185			129	72	5.3		1	1	1	78	26.5375	101	0.87	184	43	104	138	22	16					100	60				0	1	0	0
2	50			1	1	78	109	0.99	188	35	118	118	0.52	23	34		25.9621			110	68	6.3		1	1	1	89	25.1968	149	1.04	225	29	160	191	23	33	5	7.2			100	60				0	0	1	0
2	42			1	2	71	92	0.87	244	58	150	94	1.13	17	11		22.3081			129	90	5.1		1	1	2	75.5	22.7454	95	0.95	285	48	205	140	20	14	2.8	6			110	70				0	0	0	1
2	68	2		1	2	75	94	0.8	219	49	141	75	0.62	26	22		24.1608			155	78	5.7		1	1	2	95.5	25.582	101	0.94	164	43	97	73	32	36	5.1	6.1			130	78				0	0	1	1
2	67			1	2	79	94	0.87	232	50	152	80	0.66	24	14		24.9778			150	95	5.1		1	1	2	85	25.0661	105	0.94	205	32	142	118	21	18	3.3	5.8			144	100				0	0	0	1
2	66			1	2	70	86	0.83	154	70	52	89	0.21	24	15		19.5708			141	82	5		1	1	2	70	18.1589	88	0.89	163	53	67	128	34	27	6	5.6			128	78				0	0	0	1
2	50			1	2	75	85	0.73	173	35	104	138	0.18	16	16		20.1247			128	82	5.3		1	1	1	78	20.4901	99	0.73	189	35	124	98	15	15	4	5.9			100	62				0	0	1	0
1	54			1	2	73	88	0.85	124	39	63	54	0.1	17	14		17.8282			133	63	5.1		1	1	2	72	17.397	93	0.86	124	37	64	54	16	17	4	5.8			110	70				0	0	1	1
2	44			1	1	74	86	0.82	180	51	98	42	0.25	20	13		24.3057			107	67	3.3		1	1	1	84	26.0187	90	0.77	198	52	120	98	29	22	3.2	3.8			108	70				0	0	0	0
2	49			1	1	80	88	0.79	259	48	161	152	0.55	20	14		23.125			126	81	5.3		1	1	2	78	21.6028	98	0.84	256	46	173	135	20	12	5.1	5.4			124	76				0	1	1	0
2	50			1	2	78	85	0.95	229	47	149	71	0.32	16	10		28.4036			117	70	4.8		1	1	1	86.5	27.7264	84	0.95	207	34	125	243	17	10	3.2	5			110	80				0	0	1	0
2	43			1	2	71	86	0.82	197	63	102	59	0.56	18	14	49.8333	22.353			119	71	4.8		1	3	1	73.2	22.0289	90	0.86	178	57	99	40	20	12	2.5	4.9		4.09	122	69				0	0	0	0
2	53			1	1	80	83	0.72	215	52	135	61	0.28	32	37		26.7776			151	95	5.3		1	1	2	89	27.6238	78	0.73	191	57	111	42	21	15	3.6	5.8			112	80				0	0	0	1
2	46			1	2	80	101	0.83	175	55	84	94	0.1	19	13		22.2977			123	73	5.3		1	3	1	75.2	22.354	87	0.8	165	34	79	214	21	16	3.8	5.1			100	60				0	0	0	0
1	50			3	2	79	110	0.87	200	41	126	103	1.66	31	22		22.0241			130	72	5.6		2	1	2	81	21.7193	101	0.88	186	30	120	141	25	25	4.9	5.4			120	80				0	0	0	1
1	54			3	2	81	115	0.85	200	73	88	116	0.61	24	25	272.857	21.0436			159	86	6.3		3	3	1	78.2	22.3565	124	0.94	201	62	95	161	26	19	4.3	6.2			158	82				0	0	0	1
2	41			2	1	68	85	0.77	158	58	75	39	0.29	30	30		20.5309			95	57	5.1		1	3	1	70	20.6571	87	0.79	212	63	119	63	26	22	4.4	5.2			98	60				0	0	0	0
2	65	2		1	1	80	94	0.88	161	44	84	81	0.79	20	14		21.6512			137	79	5.6		1	1	1	73	21.6817	89	0.92	173	38	106	133	19	12	4.8	5.8			129	80				0	0	1	1
1	47			3	2	101	97	1.17	189	47	115	66	0.46	28	23	800	29.445			128	81	5.1		3	3	2	98	28.7268	90	1.16	174	48	98	87	25	14	6.3	5.5			130	80				1	0	0	0
1	59	2		2	1	86	96	0.93	237	43	152	137	1.16	24	22	125	23.9394			162	94	5.4		1	3	1	92	24.37	94	0.9	228	42	155	81	26	18	5.5	5.3			150	91				0	0	0	1
1	53			2	1	88	99	0.88	179	38	103	100	36.83	21	23	65.8333	27.2771			136	83	5.5		1	3	1	94	28.7825	88	0.94	194	33	133	106	29	39	5.5	5.3			130	80				0	0	1	1
2	55			1	1	68	99	0.84	174	58	89	70	0.29	22	17		19.4611			119	75	5.4		1	1	1	76.5	19.8168	93	0.85	182	48	106	68	28	17	3.9	5.3			110	79				0	0	0	0
2	49			3	1	64	81	0.76	180	43	111	52	0.38	33	41		20.8714			102	67	4.8		3	1	1	71	21.3998	95	0.8	231	38	155	132	22	30	4.5	5.1			110	70				0	0	1	0
2	56			1	2	75	97	0.66	249	55	158	149	0.98	25	22		23.7112			136	92	4.9		1	1	2	81.5	23.2834	97	0.79	253	46	173	122	26	24	4.2	4.9			120	80				0	0	0	1
2	63			1	2	80	97	0.9	143	30	79	139	1.2	35	54		25.6459			181	117	5.4		1	1	2	87	24.7668	93	0.92	153	29	99	74	27	31	7.1	6.1			150	90				0	0	1	1
1	63			3	1	87	99	0.92	183	35	111	113	3.87	19	17		21.7577			159	99	5.8		3	1	1	84.5	21.1134	92	1	209	37	141	100	23	18	5.8	6.1			140	90				0	0	1	1
2	51			1	1	62	85	0.83	254	84	137	64	0.23	19	9		19.3166			128	72	4.9		1	1	1	65	17.2053	89	0.85	247	82	140	51	23	13	3.4	5.5			110	78				0	0	0	0
2	59			1	2	73	87	0.81	152	49	79	54	0.21	24	17		20.9773			155	95	5.4		1	1	2	79.5	21.0438	90	0.88	154	52	83	45	24	17	5.3	5.9			140	90				0	0	1	1
2	46			1	2	80	85	0.72	203	47	116	111	0.18	16	10		27.3462			128	87	5.1		1	1	1	86	25.8892	87	0.77	181	45	109	121	17	9	3.7	5.7			120	80				0	0	1	1
1	47			1	2	95	88	0.97	175	43	80	217	0.58	20	19	375	25.4345			112	63	5.1		1	3	2	94.2	25.0638	88	1	248	52	164	144	22	27	9.4	5.3		4.9	120	70				1	1	0	0
1	51			3	2	87	98	1.15	219	57	115	171	2.37	20	21	539.286	24.0857			150	88	5.1		3	3	2	87	23.9357	93	1.3	227	60	129	155	25	27	6.2	5.6			120	88				0	1	0	1
1	43			3	1	74	85	0.94	189	42	116	77	0.38	20	20	18	21.3747			113	64	4.9		3	3	2	76.5	21.9818	88	0.99	185	30	117	107	20	16	4.1	5.2			110	80				0	0	0	0
1	56			2	2	84	95	1.14	176	40	99	130	0.43	24	22		24.2925			136	84	5		1	1	2	93.3	25.1205	88	1.12	180	37	114	132	45	67	6.4	5.5			100	70				0	0	0	1
1	56			1	1	86	85	1.03	264	74	153	69	0.3	29	43	150	24.0992	2.54	6.1	110	80	5.3	16885	1	3	1	84	24.1136	77	1	196	58	99	44	21	18		5.1	0.43		116	82	18633			0	0	0	0
2	56			1	1	80	93	0.89	254	43	176	95	0.36	21	17		23.0558	11.02	4	130	80	5.2	9494	1	3	1	82	24.6142	83	0.87	184	36	111	68	16	17		5.1	5.44		138	84	5754			0	0	1	1
1	56			3	2	85	106	0.89	190	48	107	96	0.79	25	26	464.286	22.6211	2.5	4.8	100	70	5.8	10140	3	3	1	79	20.5432	97	0.99	161	41	94	45	24	20		5.8	0.44		102	71	13164			0	0	0	0
1	55			1	1	86	101	0.69	217	62	122	92	0.76	41	35	29.1667	22.566	3.69	4.9	135	90	5.6	11038	1	3	1	83	22.0675	90	0.72	181	52	95	105	32	19		5.7	1.46		111	76	4896			0	0	0	1
2	49			1	2	93	91	0.77	228	56	138	107	0.45	23	18	6.66667	28.4766	13.44	5.1	120	70	5.6	16280	1	3	2	91	27.5403	81	1.01	215	64	122	74	18	13		5.9	0.69		121	90	11806			1	0	0	0
1	56			3	1	77	81	0.81	200	66	102	65	1.6	22	16	107.143	20.519	1.72	5.2	120	80	5.6	11565	3	3	1	76	20.0414	81	0.85	179	56	91	77	19	18	3.9	5.8			120	80				0	0	0	0
2	58			1	1	80	95	0.73	231	51	142	89	0.7	29	25	1.66667	21.2974	4.61	4.4	130	90	5.7	9212.8	1	2	1	80	20.9525	92	0.81	220	55	117	107	36	23		5.3	0.21		134	85	7306			0	0	0	1
1	54				2	79	90	0.84	225	61	123	130	0.23	28	19		20.8438	2.51	4.2	120	80	5.5	18718	1	1	2	79	21.1861	75	0.93	183	55	96	51	31	15		5.1	0.11		106	62	20067			0	0	0	0
2	49			1	1	80	84	0.66	224	50	137	94	0.27	19	15		25.3872	10.56	4.3	110	70	5.6	10065	1	1	1	89	27.4984	89	0.8	249	54	146	104	34	53		5.1	10.4		110	66	8220			0	0	0	0
1	45			2	1	78	88	0.93	263	53	165	138	3.22	34	31	12.5	22.257	2.36	3.7	120	90	5.7	3473.7	3	3	1	77	22.1167	83	0.95	253	60	141	173	27	24		5.4	1.33		113	73	1769			0	0	0	1
1	64			1	1	77	85	0.81	227	55	125	189	0.51	24	18		22.0959	1.91	2.8	110	70	5.1	15587	1	3	2	78	21.3656	86	0.93	192	50	116	155	18	13	3	4.7			148	92				0	1	0	0
2	56			1	1	79	97	0.75	267	50	166	159	0.79	22	14		22.6207	7.27	3.3	110	80	5.8	11313	1	1	1	88.5	25.0066	102	0.79	249	60	170	186	18	15	3.5	5.3			130	90				0	1	0	0
2	39	2		1	1	71	89	0.81	171	51	88	80	2.09	27	18	45	21.0778	3.84	5.2	130	100	5.4	11957	1	3	1	79	22.4108	93	0.88	169	58	82	63	21	10		4.8	0.32		110	70	8913			0	0	0	1
2	58			1	1	94	85	0.91	238	65	136	95	1.52	28	19	71.4286	27.6134	17.01	7.3	150	100	5.5	14941	1	3	1	98	28.8493	94	0.91	195	63	91	115	21	13		5.4	2.14		140	85.5	17932			1	0	0	1
2	61	3		1	1	67	89	0.66	165	56	74	65	22.28	33	19		21.0007	3.73	2.5	150	110	5.4	17041	1	1	1	76	22.0523	98	0.79	192	63	95	92	25	13		5.8	3.16		111	69	21070			0	0	0	1
1	46			2	1	90	90	0.93	148	54	50	187	0.16	39	49	125	26.1745	3.21	4.5	115	80	5.4	7611	1	3	1	90.2	25.4153	91	1.01	171	44	89	109	21	18	4.7	5.4			110	70				1	1	0	0
2	46			1	1	79	85	0.69	155	45	75	129	0.26	25	24	21.4286	22.2364	8.7	3.3	120	85	5.2	7488.3	1	3	1	80	24.4798	90	0.86	198	35	114	196	20	17	5	5.6			120	70		2		0	0	1	1
2	50	2		1	2	89	85	0.64	207	62	112	55	0.51	23	21	650	28.2033	11.95	6	130	90	5	9829.4	1	3	1	87	27.3031	95	0.71	240	57	150	121	18	32		5.1	0.45		128	91	9496			1	0	0	1
1	56			2	1	74	92	0.96	272	59	166	138	0.17	24	18		21.7929	2.3	5.3	120	90	5.6	6643.3	1	1	1	74	20.901	89	1.01	230	52	139	153	24	16		5.8	0.04		130	82	6063			0	0	0	1
1	42			2	1	93	95	0.95	235	66	114	251	1.21	44	55	300.81	28.7559	5.82	3.5	110	80	5.4	3000.1	1	3	1	99	29.3221	94	0.92	195	47	100	232	31	49		6.4	1.03		119	80	3010			1	1	0	0
2	43			1	1	97	93	0.56	233	52	129	176	6.88	21	31	36	30.946	17.8	3.9	110	70	5.2	7822.8	1	3	1	100	31.464	86	0.53	202	52	104	163	23	24		4.8	0.95		139	82	8811			1	1	0	0
1	40			3	1	82	90	0.8	261	54	162	117	3	52	67	547.286	23.025	2.25	6.9	115	80	5.4	6797.4	3	3	2	84	23.8998	93	0.79	212	53	118	110	30	33		5.3	4.96		110	70	2923			0	0	0	0
2	63			1	1	79	89	0.61	212	37	118	239	4.12	23	17		21.6032	3.72	3.7	90	60	5.8	12643	1	1	1	70	21.2559	90	0.69	172	40	94	139	17	10		5.5	0.3		103	61	11014			0	1	1	0
2	50			1	1	89	94	0.59	279	41	185	146	1.35	32	22		24.8938	4.96	4	110	80	5.4	21193	1	3	1	74	24.2294	95	0.65	198	42	115	88	32	22		5.2	0.73		118	63	20067			1	0	1	0
1	60			3	2	84	84	0.77	233	44	142	117	0.94	43	49		24.6986	1.7	5.4	110	65	5.1	5702.3	3	1	2	84	25.0962	99	0.87	245	47	158	110	26	30		4.9	0.48		126	80	7333			0	0	0	0
2	65			1	1	84	89	0.65	257	58	155	103	1.47	27	18	3.33333	26.1349	7.8	5	140	90	5.6	16592	1	1	1	86	25.19	89	0.77	195	54	112	53	26	18		5.4	1.59		150	93	15761			0	0	0	1
1	48			3	1	79	99	1.11	178	53	83	162	0.28	26	25		20.5485	2.31	4.4	120	90	5.3	2905	3	3	1	74	19.8171	92	0.99	166	54	75	98	23	17		4.9	0.16		131.5	91	1361			0	1	0	1
2	56			1	1	97	95	0.66	264	58	157	135	3.25	27	27	14.2857	28.8095	25.81	4.5	160	100	6.3	12183	1	2	1	91	28.9838	105	0.74	262	62	149	137	20	18		5.8	0.71		148	93	11458	2		1	0	0	1
2	45			1	1	85	86	0.8	241	54	145	111	0.22	22	17		25.2093	14.92	4.6	115	80	5.4	12041	1	3	1	94	25.709	98	0.78	199	56	108	76	18	13		5.3	0.48		116	82	8173			1	0	0	0
1	50			2		81	128	0.93	184	40	101	138	1.65	22	15	94.2857	23.3361	1.13	6.7	150	100	6.4	7329.3	3	3	1	80	23.2727	105	0.93	177	55	86	118	23	19		5.9	3.67		110	69	5707			0	0	0	1
2	48			1	2	83	85	0.63	183	59	87	94	9.2	24	21	86.9048	26.3879	10.7	2.2	130	80	5.5	12050	1	3	2	84	27.2568	91	0.83	209	66	106	106	25	19		5.6	0.89		110	73	7151			0	0	0	1
2	53			1	1	74	87	0.66	194	52	105	110	0.25	23	13		20.79	1.55	3.3	130	80	5.6	12993	1	1	1	69	20.2241	86	0.66	158	52	75	64	20	14		5.4	1.13		108	70	12974			0	0	0	1
2	61			1	1	81	130	0.73	234	86	99	113	1	23	28		27.5062	7.19	4.4	160	80	6.4	8715.6	1	1	1	93	26.6489	119	0.81	184	58	89	67	21	20	3.4	6.4			120	70		2		0	0	0	1
2	58	2		1	1	85	91	0.81	244	65	139	65	0.93	24	18		25.9485	10.46	5	130	90	5.2	14272	1	1	1	95	26.3738	89	0.82	204	54	113	90	17	12		5.3	1.04		120	80	8305			1	0	0	1
2	47			1	2	74	100	0.79	193	60	100	58	0.42	21	19	91.6667	24.2268	4.23	5	110	70	5.1	11698	1	3	2	77	21.7763	104	0.86	173	49	99	77	21	17		5.4	0.8		126	82	7757			0	0	0	0
1	50			3	2	86	99	0.6	228	54	132	124	3.55	108	28	286.667	22.5824	6.4	4.2	130	80	5.2	15614	3	3	2	88	21.4085	119	0.67	169	31	96	131	99	22		5.1	2.9		110	72	8046			0	0	0	1
1	69	2		3	2	92	90	0.88	169	49	84	113	0.5	26	20	53.5714	24.8988	1.4	7.3	140	80	4.4	5754.1	3	3	2	87	23.8549	102	1	174	55	89	52	29	19		5.2	2.96		139	81	4361			1	0	0	1
2	51			1	1	68	92	0.69	166	48	85	67	0.69	24	20	22	17.8466	1.77	3.3	100	60	5.4	15041	1	1	1	65	16.8664	82	0.7	200	54	119	89	27	24		5.4	0.77		110	62	23974			0	0	1	0
1	60			2	2	84	92	1.04	272	65	158	135	18.74	31	29	125	22.635	2.45	5.5	140	90	5.4	5666.3	1	3	2	82	22.3453	93	0.96	215	62	107	165	31	24		5	3.73		140	91	6149			0	0	0	1
1	50			3	1	87	94	1.1	175	45	75	222	0.84	53	62	244.571	22.8843	0.91	6.3	130	70	6	9721.9	3	3	1	90	23.8874	104	1.02	203	32	139	136	46	78	5.1	6.3			100	60				0	1	0	1
2	47			1	1	97	98	0.96	162	37	96	91	0.25	26	22		28.5835	14.29	4.4	120	70	5.3	6270.1	1	1	2	99	28.4929	90	0.79	172	41	96	107	22	15		5	0.14		130	89	5889			1	0	1	0
2	40			1	1	80	87	0.98	263	57	164	85	0.25	23	22	84.1667	24.0793	8.07	4.4	100	70	5.3	6419.6	1	3	2	86	23.9133	98	0.84	214	66	117	95	26	21		5.7	0.14		111	69	4570			0	0	0	0
1	54			3	2	84	104	1.18	183	53	103	117	0.9	27	21	50	24.6764	1.84	6.7	130	100	5.8	7129.1	3	3	2	89	25.6015	106	1.16	172	35	108	98	25	32	6.1	5.9			140	70				0	0	0	1
1	64			3	2	88	88	1.29	220	56	111	233	4.5	44	57	29.1667	20.9692	3.25	5.4	150	100	5.9	4742.1	3	3	1	85	24.4745	105	0.97	250	58	134	268	33	31		6.1	0.93		148	88	4169			0	1	0	1
1	64			1	1	78	102	1.25	212	55	112	141	1.15	27	23	448.571	21.5076	1.84	7	120	90	5.9	13276	1	3	1	82	21.1585	104	1.14	223	62	118	106	24	16		5.7	1.61		108	74	8916			0	0	0	1
2	61			1	2	83	84	0.83	190	58	94	104	4.87	35	24	12.5	25.3942	7.21	4.3	140	100	5.2	14885	1	3	1	86	24.9508	87	0.76	184	65	86	86	25	14		5.8	0.3		121	69	19806			0	0	0	1
1	55			3	1	87	103	1.17	199	46	120	116	1.5	41	63		23.8274	4.88	6.3	135	80	5.7	5277.5	1	1	1	87	23.2077	93	1.1	178	42	109	71	31	31		5.2	2.37		148	94.5	4061			0	0	0	1
1	42			2	1	80	80	1.04	159	41	90	69	0.04	21	19	8.33333	21.3085	1.19	4.9	115	80	5.2	5462.2	1	3	1	78	21.6664	78	0.92	165	42	98	77	19	17		4.8	0.11		119	69	5547			0	0	0	0
1	43			2	1	82	84	1.03	191	41	118	84	0.71	31	50	1015.48	24.7004	1.54	4.9	110	70	5.8	7792.9	3	3	1	84	24.4929	86	0.95	197	39	124	101	33	50		5	0.72		102	70	5819			0	0	0	0
2	53			1	1	95	94	0.82	205	57	109	118	0.98	35	51		31.0262	21.98	5.1	120	80	6.2	2607.2	1	1	1	94	30.2511	93	0.7	188	54	99	119	49	61		5.5	1.36		120	70	3502			1	0	0	0
2	45	2		1	1	85	99	0.8	198	54	107	126	1.29	18	13		28.4855	16.06	3.4	160	100	5.5	9459.9	1	1	2	91	29.0642	92	0.7	188	46	108	114	17	14		5.3	1.4		135	84	7713			1	0	0	1
2	42			1	1	72	82	0.9	187	53	89	160	0.16	20	15		19.1871	4.64	4	100	60	5.5	18847	1	1	1	68	17.8234	86	0.89	162	52	72	121	22	18		5.6	0.07		111	62	12045			0	1	0	0
1	44			1	1	91	85	0.94	170	36	100	108	4.58	28	38		22.9111	2.77	5.2	110	70	5.1	5987	1	1	1	88	23.4761	85	0.88	140	33	78	117	25	39		4.5	0.56		131	82	3510			1	0	1	0
2	50			1	1	88	99	0.79	198	45	120	116	1.1	21	14	49.1667	27.5052	9.99	3.6	110	70	5.6	5868.6	1	3	1	87	28.8444	92	0.77	293	59	177	165	25	28		5.4	2.61		120	78	6699			1	0	1	0
1	52			3	1	85	85	1.03	199	38	89	474	3.74	68	110	125	23.2584	2.2	6.1	120	70	6.2	3514.1	2	3	1	84	23.3626	87	0.99	211	36	101	409	71	136		5.6	1.25		144.5	94	2532	4		0	1	1	0
1	58			3	1	92	87	1.01	183	49	84	228	0.58	23	37	196.429	28.5802	3.48	5.8	110	80	5.4	6275.1	3	3	1	98	30.2399	91	0.92	140	51	58	84	24	26		5.1	15.43		132	82	3205			1	1	0	0
1	45			3	1	92	86	1.17	244	45	165	108	3.25	23	29	133.333	25.8921	2.43	5.3	150	100	5.6	9448	3	3	1	89	24.338	86	0.9	210	38	137	188	24	24	4.5	5			132	80				1	0	0	1
1	60			2	1	101	85	1.16	264	49	179	133	0.54	33	32	53.5714	30.4051	10.59	7.1	120	80	5.4	10165	1	3	1	103	30.1311	93	1.04	262	55	163	125	31	27		5.9	0.75		110	70	4209			1	0	0	0
2	56			1	1	68	93	0.82	203	53	121	94	0.65	27	20	28.3333	20.0692	3.25	3.6	110	80	5.2	23610	1	3	1	66	19.5005	86	0.77	214	59	118	72	24	16		5.6	0.4		110	70	19955			0	0	0	0
2	58			1	1	80	99	0.92	272	57	180	101	3.96	28	21		24.165	8.31	5.4	140	80	6.4	9483.1	1	1	1	83	24.6066	104	0.85	267	50	163	176	29	25		6.6	1		142	91	14202			0	0	0	1
1	58			3	1	78	82	1.03	215	44	136	114	0.3	34	22		21.058	0.79	5.1	100	70	5.7	13368	3	1	1	76.2	20.2388	95	1.02	211	42	138	105	20	17	6.2	5.9			94	58				0	0	0	0
2	55			1	1	89	90	0.89	208	64	110	98	0.43	19	16		27.2087	14.04	4	130	90	5.4	13098	1	1	1	87	26.6747	82	0.8	175	52	93	82	17	11		5	0.62		140	98	8938			1	0	0	1
1	53			1	1	76	86	0.92	241	42	149	208	0.44	28	26	71.4286	22.3622	1.29	4.8	100	70	5.6	18998	1	3	1	76	21.4362	84	0.91	175	43	111	73	31	30		5.2	0.33		100	60	10477			0	1	0	0
2	52			1	1	79	84	0.82	230	77	122	104	1.63	39	34		22.9671	4.65	4.5	130	90	5.8	13569	1	3	1	76	21.7125	83	0.71	181	63	99	63	29	23		5.2	0.53		110	60	7050			0	0	0	1
1	40	4		3	1	83	103	1.04	234	47	152	113	0.5	24	20	29.1667	25.6891	2.04	5.9	120	80	5.8	2966.4	3	3	1	88	25.4987	95	0.91	184	34	102	177	21	18		5.4	0.6		115	81	1489			0	0	0	0
1	44			2	1	87	83	1.32	203	59	108	126	1.61	31	21		23.2269	3.35	7.1	120	90	4.9	7122.5	1	3	2	85	23.1747	87	1.11	200	55	106	137	27	15		4.6	0.73		109	71	3273			0	0	0	1
1	53		2	3	2	93	92	0.92	198	51	115	85	0.3	31	24	71.4286	25.6777	4.61	4.9	105	70	8.7	5714.3	3	3	2	92	23.655	173	0.84	145	55	66	126	34	33		8.4	0.08		120	70	3805			1	0	0	0
1	48			2	1	89	87	1.4	200	37	127	89	0.9	27	28		24.0141	3.36	6.2	120	80	4.9	11048	1	1	1	80	21.3269	94	1.17	151	28	87	112	24	13		5.3	0.24		120	69	14473			0	0	1	0
2	40			1	1	74	83	0.79	181	58	94	38	0.25	18	14		24.0935	11.58	3.5	110	80	4.8	11636	1	1	1	69	22.5587	86	0.73	153	46	79	44	16	10		5.3	0.15		109	69	10039			0	0	0	0
2	49			1	2	92	80	0.82	221	50	138	103	0.61	22	18		26.7934			130	90	5.4	5378.2	1	1	1	87	26.4542	89	0.77	188	41	106	135	18	13		5.5	0.3		109	71	5672			1	0	0	1
1	48			1	1	82	85	1.15	199	54	115	61	0.25	28	24		19.7634	0.95	5.8	110	80	5	15295	1	3	1	77	19.5274	82	0.96	205	60	122	68	32	23		5.2	0.24		120	70	11680			0	0	0	0
2	51			1	1	89	86	0.8	207	51	121	91	0.85	25	19	12.5	26.7419	13.31	3.7	110	80	5.7	10667	1	3	1	90	25.8681	88	0.71	166	43	90	80	20	20		5.4	0.26		121	62	8896			1	0	0	0
1	64			3	2	88	78	1.37	214	49	118	154	2.84	50	63		21.2671	2.69	5.9	110	80	5.3	10043	3	1	1	75	19.6575	82	1.09	183	50	97	76	52	66		5.1	2.1		130	75	8266			0	1	0	0
1	45			1	1	97	88	1.43	257	41	166	237	0.88	48	74	29.1667	27.7715	8.96	9.1	125	80	5.8	9220	1	3	2	98	26.1666	81	1.22	228	37	157	169	31	30		6.3	1.28		110	69	8970			1	1	0	0
2	43			1	1	98	90	0.89	201	55	111	90	1.09	20	21	29.1667	29.0062	24.8	3.6	110	70	5.5	11210	1	3	1	96	28.734	93	0.77	164	45	96	83	26	28		5.8	0.75		110	68	5996			1	0	0	0
2	59			1	1	90	90	0.81	216	57	124	72	0.56	23	21	21.4286	26.0924	6.54	2.9	140	80	5.6	20947	1	3	1	82	24.9548	91	0.75	176	51	103	64	27	23		5.7	0.72		131	90	15883	2		1	0	0	1
1	67			3	1	80	96	0.98	267	108	113	86	0.32	30	18	350	19.284	1.21	5.4	150	90	5.7	11585	3	3	1	76	19.051	93	0.81	190	73	93	51	34	21		5.7	0.41		119	69	7065			0	0	0	1
1	50			3	2	78	95	1.02	174	43	92	118	3.9	33	28		23.2115	0.55	3.6	110	80	5.7	12859	3	1	2	82	23.8635	92	0.85	177	30	95	238	32	43		5.6	0.6		70	42	7871			0	0	0	0
1	64	4		3	1	93	88	1.28	174	40	99	102	8.81	25	17		27.0164	3.36	6.5	120	80	5.2	9234.9	3	1	2	89	25.6231	90	1.28	160	36	98	87	23	13	7.2	5.6			122	80		2		1	0	0	0
2	42			1	1	76	93	0.98	203	51	118	80	0.31	22	15		22.5956	4.61	4.3	110	80	5.7	8464.4	1	1	2	82	23.1862	107	0.8	196	46	103	188	26	23		6.2	0.2		120	80	7754			0	0	0	0
2	53	2		1	2	87	83	1.09	179	50	95	79	0.24	32	19		25.3394	5.7	2.9	140	90	5.8	10093	1	1	1	85	26.0415	127	0.77	299	69	191	120	33	68	2.4	7.2			138	88				1	0	0	1
2	61			1	2	86	127	0.87	207	52	119	142	0.61	22	18	1.66667	25.826	6.96	4.9	110	80	7.3	11239	1	3	1	86.2	23.4517	131	0.76	163	50	96	79	21	13	4.4	7.3			130	80				1	0	0	0
2	69			1	1	81	98	0.98	338	59	246	107	1.42	115	106		21.8723	9.04	3.6	130	80	5.3	13465	1	1	1	84	21.3078	93	0.92	272	39	204	177	35	29	3.7	5.3			102	70				0	0	0	1
1	68			2	1	91	83	1.03	267	81	154	67	2.47	25	23		23.9548	6.03	3.8	130	90	5.9	10779	1	1	1	89	23.0808	70	0.9	174	60	63	188	19	19		5.6	2.42		104	61	14069			1	0	0	1
1	54			2	1	85	89	1.01	181	61	87	113	0.26	31	20	560.714	23.6469	3.3	4.3	130	80	5.4	11943	1	3	2	89	24.2525	87	0.9	174	59	80	106	34	25		4.8	0.42		111	72	3821			0	0	0	1
1	40			2	1	79	95	1.02	197	42	124	87	0.16	24	20	16.6667	20.4986	0.5	6.1	130	80	4.9	10745	1	3	1	75	19.3683	98	0.98	164	42	99	97	22	16		5	1.52		120	70	10941			0	0	0	1
1	60			3	2	82	99	1.02	235	36	160	196	0.92	20	13		22.6974	1.37	4.5	120	80	5.9	4216.9	3	1	2	86	21.9194	93	0.89	226	33	139	199	21	20		5.8	1.19		117	68	1978			0	1	1	0
2	53			1	1	81	85	0.95	248	42	166	103	1.92	28	33	111.429	22.9489	13.02	5.9	110	80	5.2	11694	1	1	1	91	23.9339	86	0.91	169	35	93	219	23	23	5.9	5.4			112	80		2		0	0	1	0
1	59			1	1	78	90	1.07	250	72	145	80	0.23	26	52	14.2857	22.2228	4.56	5.3	140	90	5.3	11369	1	3	1	74	21.4112	83	0.95	191	53	102	69	20	12		4.8	0.12		122	79	6848			0	0	0	1
2	59			1	1	87	95	0.86	206	53	125	59	0.44	19	15	16.6667	25.1891	5.44	4	130	80	5.4	14874	1	3	1	90	25.5452	96	0.75	248	76	148	88	20	16		5.5	0.46		141	100	18452			1	0	0	1
2	51			1	1	79	87	0.92	246	63	155	124	0.78	27	16	89.2857	23.2754	8.99	6	130	90	5.3	18576	1	3	1	80	24.1498	85	0.92	174	50	88	171	27	25		5.7	0.24		120	80	15459			0	0	0	1
2	56			3	1	72	83	0.75	186	56	110	78	2.74	47	26	125	16.7558	3.28	5.9	180	90	5.5	8876.3	3	3	1	71	15.9452	91	0.65	199	58	105	138	26	9		5.8	4.62		150	84	4454			0	0	0	1
1	56			1	1	88	88	1.14	158	45	90	96	0.1	24	20	171.429	24.1014	1.07	5	110	80	5.2	7849.1	1	3	1	87	23.4989	87	1.04	162	45	72	183	22	27		5.6	0.05		110	70	7468			0	0	0	0
2	53			1	1	90	93	0.87	231	58	147	70	7.03	25	12	175.238	28.8297	14.85	5	170	110	5.5	12410	1	1	1	82	27.2766	84	0.83	242	46	144	173	24	10		5.6	2.68		130	90	7833	2		1	0	0	1
1	60			2	1	96	84	1	201	50	127	116	23.28	34	26	650	28.0278	5.14	6.1	110	80	5.5	7533.6	1	3	1	94	27.442	87	0.87	181	38	102	121	37	32		5.2	1.36		106	61	11875			1	0	0	0
1	46			3	1	90	97	1.01	182	54	101	133	0.73	48	53	504.81	24.5618	4.47	5.1	130	90	5	6877.4	3	3	1	91	24.5907	98	0.95	178	39	46	712	33	34		5	1.29		124	80	2919			1	0	0	1
2	43			1	1	73	83	0.98	216	69	127	61	0.23	23	20		22.5781	8.03	5.1	100	80	5.6	15654	1	1	1	74	25.7939	84	0.96	202	58	108	57	21	13		5.4	0.2		100	60	8502			0	0	0	0
1	42		3	2	1	75	239	1.02	183	47	113	94	0.27	24	25	86.5714	19.9095	1.36	4	110	80	11.3	9931.2	1	3	1	70	21.5208	137	0.94	175	61	83	78	27	28		6.5	0.37		101	68	5603			0	0	0	0
2	53			1	1	73	95	1.03	215	44	140	122	0.43	42	16		20.061	3.14	3.3	130	80	6	15768	1	3	1	72	18.4178	101	0.78	214	54	123	80	34	20		6	1.02		112	77	14833			0	0	1	1
1	58			2	1	87	90	1.06	207	51	125	203	0.52	51	47	187.524	23.1502	2.02	4.7	120	80	5.1	6432.8	1	3	1	84	21.6552	109	0.87	164	42	87	178	33	30		5.2	0.76		152	100	5271	2		0	1	0	0
1	63			3	1	89	91	1.42	195	66	84	196	7.49	49	37	250	22.8801	2.25	7	120	70	5.4	20083	3	3	1	93	22.8636	54	1.07	230	58	127	110	41	25		5.9	15.47		121	88	7931			0	1	0	0
2	60			1	1	75	80	0.87	158	44	84	92	3.26	35	30		20.9566	4.02	3.5	130	90	5	24103	1	1	1	74	20.7503	80	0.78	133	39	64	84	26	19		5.5	0.91		110	69	20623			0	0	1	1
1	56			1	2	92	90	1.13	212	50	114	271	0.23	38	31		26.0068	2.73	5.9	110	70	5.3	4103.9	3	3	2	80	23.303	83	0.98	156	42	90	160	27	20		5.5	0.19		122	80	3538			1	1	0	0
1	71			3	1	85	117	0.94	208	69	102	120	0.79	40	19	1130	18.6252	1.41	4.5	140	90	5.4	19617	3	3	1	74	17.8546	96	0.7	162	52	82	78	37	20		6	1.68		120	78	11558			0	0	0	1
2	51			1	2	76	86	0.87	159	44	86	94	1.27	27	14		25.8568	3.24	3.2	110	80	5.1	25071	1	1	1	86	26.5069	85	0.74	187	48	100	81	20	14		5.1	13.16		110	70	22200			0	0	1	0
2	53			1	1	80	91	0.87	191	49	115	100	0.16	22	19		26.8629	10.67	2.8	110	70	5.4	19198	1	1	1	78	26.7556	89	0.75	242	50	151	92	24	17		5.3	0.06		120	66	9749			0	0	1	0
1	60			1	1	90	82	1	205	60	115	79	2.65	32	26		22.233	0.5	5	120	70	5.1	13772	1	1	1	80	21.5261	86	0.87	187	65	92	43	29	20		5	0.73		112	70	5295			1	0	0	0
2	53			1	1	75	84	0.9	218	49	137	105	1.16	26	15		21.5009	4.49	3.2	120	70	5.4	13142	1	1	1	85	22.2049	77	0.76	206	51	117	99	25	21		5.5	0.3		126	80	6766			0	0	1	0
1	51			1	2	96	97	1.07	164	43	86	144	0.37	27	26	29.1667	26.9315	2.95	6	130	90	5.3	6497.5	1	3	2	90	27.228	90	0.89	171	37	98	89	18	23		5.3	0.46		122	72	4241			1	0	0	1
2	47			3	1	77	97	0.79	293	48	193	222	1.37	41	62		22.719	8.79	2.7	110	70	5.8	9879.4	3	1	1	84	23.0922	96	0.66	195	41	125	115	70	104		6.5	2.18		110	70	7496			0	1	1	0
1	65			2	1	86	83	1.25	187	48	112	112	4.43	23	15	53.5714	23.4894	1.19	6.5	120	90	5.2	8989.4	1	3	2	90	22.5215	87	1.15	191	46	106	114	13	10		5.3	13.54		141	91	5892			0	0	0	1
1	49			1	2	89	88	0.95	221	59	122	179	0.66	33	27	125	24.966	3.52	5.4	120	90	5.1	14819	1	3	1	87	23.9805	82	0.77	171	55	80	99	27	29		5	1.12		112	72	13209			0	1	0	1
2	48			1	1	85	92	0.85	209	51	123	158	0.37	22	16		22.1437	5.36	2.3	110	80	5.2	10996	1	1	1	78	21.4628	79	0.67	200	60	105	74	19	12		5.3	0.46		111	71	6491			1	1	0	0
1	66			1	1	89	101	1.06	253	48	170	129	1.11	29	23	5	22.8379	1.18	5.6	100	70	5.5	14605	1	3	1	90	23.1211	89	0.79	189	33	120	177	24	17		5.7	0.9		111	69	5239			0	0	0	0
2	58			1	2	86	92	0.92	240	51	153	127	0.39	28	26		24.3084	5.55	5.2	140	90	5.1	14951	1	1	1	90	25.6121	83	0.89	176	33	103	199	24	23		5.4	0.61		119	69	10536			1	0	0	1
2	60			1	2	77	85	0.81	213	73	111	110	0.85	30	19		22.2991	7.93	3.7	120	80	5.1	35499	1	1	2	80	22.1323	84	0.9	239	65	139	95	26	28		5.3	0.57		109	76	30026			0	0	0	0
1	65			3	1	73	91	0.97	166	55	79	105	1.73	31	18	53.5714	21.0356	1.35	6.8	140	80	5.6	8474.5	3	3	1	75	19.3496	94	0.85	212	48	128	92	22	20		5.6	11.26		132	71	11075			0	0	0	1
2	66			1	1	91	82	0.88	227	57	132	121	0.83	31	27		25.9172	9.69	5.2	150	90	5.8	10273	1	1	1	78	23.8946	91	0.84	157	35	95	92	25	23	5.5	5.9			98	60		2		1	0	0	1
2	44			1	1	82	82	0.85	180	42	106	102	6.72	35	35		23.9146	5.73	4.8	110	70	5.1	16510	1	3	1	77.2	23.3552	91	0.81	202	50	128	140	29	22	4.7	4.9			120	82				0	0	1	0
1	61			3	1	79	95	0.97	152	48	80	58	124.98	49	38	5	18.888	1.53	3.4	120	80	6.2	10741	3	3	1	79	17.8249	130	0.82	142	56	58	66	34	23		5.9	50.45		120	75	11227			0	0	0	0
2	64			1	1	70	98	0.83	247	89	124	110	1.28	32	24	81.0714	18.2338	4.41	4.2	130	90	5.4	15063	1	3	1	69	17.2705	96	0.85	280	10	131	137	32	20		5.1	0.15		138	89	13346			0	0	0	1
1	56			3	1	77	90	1.16	246	40	140	318	0.55	35	27		22.806	1.49	5.1	120	90	5.7	11976	3	1	1	72	20.4373	83	1.04	194	35	104	206	31	23		5.3	1.38		119	69	8598			0	1	0	1
1	43			1	1	82	87	1.05	282	69	170	139	0.55	27	23	364.286	24.1761	1.51	5.4	120	80	5.3	14566	1	3	1	84	24.7706	94	0.96	231	59	151	113	30	18	5.7	4.9			130	90				0	0	0	0
1	53			3	1	84	86	1.14	240	46	142	199	16.01	21	17	8.33333	23.0075	2.03	6.2	115	75	5.5	8003.8	3	3	1	84	22.1772	90	1.1	252	55	151	89	19	8		5.3	0.62		120	79	3450			0	1	0	0
2	51			1	1	100	95	0.67	199	50	114	127	1.71	35	38	7.14286	33.4534	16.92	4.4	150	80	5.9	6984.1	1	3	2	102	31.7197	109	0.66	192	54	103	50	22	18		6	2.38		150	69	4715	2		1	0	0	1
1	59			1	1	97	85	1.12	247	54	155	131	0.44	19	26	22.8333	28.2181	10.49	5.5	150	100	5.5	7434.3	1	3	1	99	29.5805	86	1.1	175	36	103	137	15	24		4.9	0.45		126	76	5123			1	0	0	1
2	48			1	1	83	98	0.83	212	62	121	86	0.21	25	21		24.5086	10.38	4.1	130	100	5.8	13335	1	1	1	82	23.9366	100	0.81	217	51	125	110	17	13		5.5	0.18		111	70	8571			0	0	0	1
2	63			1	1	88	85	1.03	228	51	146	100	0.8	24	16		20.6561	4.07	5.9	120	90	5.6	24452	1	1	1	65	19.7688	85	0.96	233	58	146	63	28	27		5	1.05		139	86	24166			1	0	0	1
2	45			1	1	75	90	0.84	146	52	75	57	0.17	20	15	28.6667	22.9104	5.05	4.2	120	90	5.6	16181	1	3	1	76	23.2971	79	0.86	130	43	64	37	17	11		5.3	0.48		104	59	8003			0	0	0	1
1	39			3	2	83	91	1.23	228	44	139	172	10.37	64	54	327.857	25.8101	3.92	8.1	110	70	5.2	6942.7	3	3	1	86	24.3039	93	1.06	227	44	128	225	32	28		5.3	0.97		110	80	4474			0	1	0	0
1	48			3	1	72	98	0.98	158	63	66	71	0.86	54	42	700	18.7119	1.14	6.3	90	70	5.3	5049	3	3	1	78	17.8837	105	0.86	130	61	39	45	54	56	5.4	5.3			104	79				0	0	0	0
1	51			2	2	73	95	0.98	172	53	92	76	0.53	26	18	772.071	19.4958	0.69	6.1	125	90	5	9856.4	1	3	1	75	19.94	95	0.97	225	45	159	68	24	21	7.3	5.3			120	70				0	0	0	1
2	45			1	1	79	98	1.02	214	63	108	160	9.36	22	15	25	25.3592	9.02	3.3	110	70	6	14913	1	3	1	77	24.3513	103	0.82	168	57	74	116	23	20		5.6	23.73		127	85	9281			0	1	0	0
2	42			1	1	75	85	0.89	197	40	117	127	0.27	18	16	5	21.3675	5.12	4	110	80	5.3	11597	1	3	2	75	20.0372	97	0.83	192	45	117	93	21	12	3.7	5.6			118	70				0	0	1	0
1	58			2	2	84	91	1.16	227	44	143	162	1.58	49	49	125	22.0748	2.29	4.9	130	80	6.1	11610	3	3	2	83	20.7585	98	0.98	190	38	111	134	26	15		5.6	1.34		114	81	4170			0	1	0	1
1	68			2	1	82	99	1.22	239	55	143	104	2.73	44	30	61.1667	22.7408	3.64	8.8	140	90	6.4	9528.5	1	3	1	78	19.4966	81	1.06	177	67	77	103	49	24		6.1	3.34		127	78	6656			0	0	0	1
2	44			1	1	80	86	0.86	205	46	117	160	1.1	17	17		24.4672	13.48	4.2	120	80	5.5	6674.2	1	1	1	80	24.4778	76	0.83	225	51	131	169	17	15		5.6	0.54		122	86	5317			0	1	1	0
1	53			3	1	82	90	1.12	157	51	60	165	2.08	20	14	53.5714	20.9193	2.05	5.4	110	70	5.4	5826.3	3	3	1	77	20.0188	88	0.96	147	59	60	51	22	14		5.2	0.45		100	70	3975			0	1	0	0
1	49			3	2	89	83	1.16	271	48	174	194	0.78	27	42	53.5714	24.6717	2.87	6.2	110	70	5.7	4782.4	3	3	1	90	23.9588	89	1.12	245	46	149	217	25	26		5.3	1.26		108	78	3487			0	1	0	0
2	47			1	1	80	104	0.82	197	42	112	145	0.3	22	26		25.7683	9.41	4.2	120	80	5.8	9550.4	1	1	1	80	24.2928	87	0.72	198	53	113	76	18	16		5.6	0.27		116	70	11096			0	0	1	0
1	68			2	1	97	94	1.26	223	52	133	118	0.62	24	15	185.143	25.3316	2.5	7.5	120	70	6	12900	3	3	1	85	22.8657	91	1.19	210	61	114	71	37	20		6	1.55		107	71	8193			1	0	0	0
2	67	2		1	1	81	79	0.89	238	62	133	135	44	22	22		22.5381	6.93	5.1	140	90	5.5	18910	1	1	1	77	20.4614	77	0.98	211	42	117	245	20	13		5.6	3.06		110	79	17396			0	0	0	1
2	60			1	1	94	91	0.78	260	64	157	98	0.37	29	22	50	25.8565	11.8	2.9	160	90	5.6	15721	1	3	1	89	24.0344	88	0.78	215	54	156	86	25	18	3.9	5.1			152	98				1	0	0	1
2	48			1	1	75	82	0.84	170	42	108	91	0.24	23	20		19.4845	6.11	3.9	120	80	4.9	23620	1	1	1	65	18.8243	78	0.73	164	47	89	81	14	9		4.7	0.15		120	84	18153			0	0	1	0
2	45			1	1	83	87	0.9	187	38	133	56	1.29	26	16		25.7166	5.85	5.1	140	90	5.6	12596	1	1	2	89	23.4711	92	0.76	211	36	141	124	24	16		5.6	0.42		139	90	20311			0	0	1	1
1	68		2	2	1	86	111	0.98	251	46	180	149	1.99	43	61	89.2857	23.6244	2.49	5.6	120	80	6.5	11248	1	3	1	79	20.2463	122	0.87	230	59	139	92	46	45		6.5	2.43		112	76	14801			0	0	0	0
2	46			1	1	84	82	0.8	153	42	84	90	34.35	27	29	3.33333	24.1104	10.65	3.4	110	70	4.8	16517	1	3	2	82	23.8502	86	0.77	186	63	105	104	20	20		4.8	3.36		120	69	11590			0	0	1	0
1	58		3	3	1	84	99	1.1	232	60	149	131	1.03	36	33	25	22.2295	2.35	3.9	140	100	5.8	12011	3	3	2	82	20.3247	93	1	206	78	110	154	58	38		5.6	0.33		130	80	4652			0	0	0	1
1	63			3	1	84	75	1.02	192	45	120	120	0.74	23	19		23.4704	1.02	4.6	115	90	5.2	19816	3	1	1	80	20.9545	82	0.88	191	59	93	113	20	22		5.1	0.53		107	72	11859			0	0	0	1
2	46			1	1	69	85	0.76	167	60	84	77	1.58	28	10		20.8161	5.56	5	150	100	4.7	32916	1	3	1	68	18.5631	89	0.86	181	77	79	74	33	13	9.1	4.4			118	72		2		0	0	0	1
1	47			1	1	95	90	1.15	304	43	223	298	0.24	35	55	50	26.636	2.41	6.6	120	80	5.3	9977.8	1	3	1	92	26.566	99	0.95	207	50	123	119	41	55		5.5	0.19		109	68	8159			1	1	0	0
2	47			1	1	90	83	0.81	244	72	147	78	1.2	48	55	11.6667	26.4812	18.87	4.6	120	70	4.6	16916	1	3	1	89	24.0554	82	0.81	217	74	107	127	36	36	5.1	4.8			170	100				1	0	0	0
2	44			1	1	71	99	0.9	201	43	141	53	0.28	28	24		20.8717	2.14	3.2	140	100	5.4	19384	1	1	1	62	19.5882	96	0.86	199	42	122	69	28	21		5.9	0.25		130	70	15009			0	0	1	1
2	42			1	1	86	86	0.81	206	46	136	86	0.26	24	21		27.3481	9.72	5	110	80	4.8	26278	1	3	1	86	26.1715	73	0.72	194	51	124	-2	31	24	5	5.3			123	82				1	0	1	0
2	53	2		1	2	85	80	0.74	247	52	174	117	0.16	24	17	10.6667	25.346	8.28	5.4	145	95	4.9	11809	1	3	1	85	25.8696	86	0.69	256	69	152	88	23	16		5.1	0.16		142	71	13704			1	0	0	1
2	59			1	1	72	85	0.84	257	54	176	169	4.44	28	17		20.9128	4.73	3.8	110	70	5	18315	1	1	1	65	18.8075	78	0.79	228	54	132	70	29	16		5.4	1.36		110	81	16240			0	1	0	0
1	65			2	1	85	99	0.84	204	46	105	134	0.24	32	21	500	22.0165	1.73	5.4	140	90	5.4	4924.7	3	3	1	83	22.1581	94	0.85	158	40	70	261	22	16		5.1	0.16		120	69	5552			0	0	0	1
1	66			2	1	95	95	1.05	285	55	158	183	1.7	25	25	500	24.5377	3.9	6.9	100	60	5.9	4618.5	1	3	1	91	25.3886	100	0.95	154	71	45	62	24	20		6	0.42		140	88	3781			1	1	0	0
1	44			3	1	73	90	1.23	178	44	81	96	4.63	27	27		21.83			130	80	5.5	12707	3	1	1	75	20.7659	84	1.17	158	44	92	61	29	51		5.3	0.77		119	70	8551			0	0	0	1
1	60			3	1	84	96	0.9	171	36	85	114	3.61	24	16	53.5714	21.6868	1.93	5.7	120	70	5.7	7874.3	2	2	1	89	22.0498	96	0.78	163	45	82	82	28	21		6.2	5.54		129	88	5260			0	0	1	0
2	43			1	1	76	88	0.8	208	39	120	84	0.2	24	21		24.7594	6.23	4	110	70	5.1	11035	1	1	1	75	24.0789	89	0.78	205	48	134	74	19	13		5.5	0.13		112	72	17480			0	0	1	0
1	64			1	1	86	102	0.97	189	47	97	95	0.44	30	27	125	24.0319	1.63	5.8	130	90	5.4	8824.4	1	3	2	76	22.6789	94	0.85	163	56	85	55	36	26		5.2	0.26		115	69	3382			0	0	0	1
1	50			2	1	76	103	0.95	197	56	87	112	0.61	51	33	350	20.3397	1.78	6.2	130	90	5.5	4217.6	3	3	1	70	17.5852	92	0.87	198	63	106	82	34	19		5	0.98		120	80	2793			0	0	0	1
1	67			3	1	90	87	1.1	191	56	89	85	0.34	31	22	350	22.874	1.7	6	140	90	5.5	11854	3	3	1	88	23.7221	75	1	151	44	75	70	25	14		5.4	0.95		118	72.5	5770			1	0	0	1
2	63			1	1	84	98	0.83	226	40	126	222	0.17	28	19		20.1712	8.12	4.1	110	70	5.9	13917	1	1	1	73	18.9876	95	0.75	197	42	116	102	24	16		5.8	0.12		121	92	15038			0	1	1	0
1	58			1	1	88	100	1.16	272	59	164	105	0.61	30	28	375	26.0582	1.81	6	130	70	6	18808	1	3	1	89	25.783	104	0.91	218	51	130	103	28	21		5.5	4.32		137	83	8430			0	0	0	1
2	51	2		1	1	71	86	0.92	200	53	107	78	0.05	24	19		18.8557	1.6	4	120	80	5	15421	1	1	1	69	18.5034	86	0.86	202	57	121	70	29	22		5.2	0.02		119	70	21934			0	0	0	1
1	58			3	2	88	82	1.24	156	33	82	89	0.42	22	18	477.143	22.2898	1.99	5.2	130	90	5.3	11011	3	3	1	83	22.0083	90	1.17	155	40	80	72	17	16		5.2	1.7		123	72	7717			0	0	1	1
2	57			1	2	83	84	0.88	209	38	126	136	0.36	33	38		21.9289	11.41	5	130	80	5.8	4675	1	1	1	73	21.5605	94	0.75	180	43	99	142	28	32		5.5	0.2		132	75	3676			0	0	1	1
2	59			1	1	86	98	0.88	356	55	214	328	1.06	31	24		23.8646	8.85	5.3	110	80	5.5	13581	1	1	2	82.5	23.087	95	0.78	293	51	190	236	22	17	5.7	5.9			102	60				1	1	0	0
2	66	2		1	1	83	93	0.87	299	68	180	70	1.21	20	25		23.8054	34.21	3.4	150	100	5.9	10534	1	1	1	78	21.7151	84	0.9	221	62	112	159	40	34		5.4	0.78		127	71	10811			0	0	0	1
1	67	3		1	2	84	93	1.13	176	43	85	134	0.56	32	31	28.5714	24.2069	1.31	5.8	140	90	5.5	17889	1	3	2	87	23.6671	96	1.07	180	56	99	90	26	25					120	70				0	0	0	1
2	67			1	1	80	89	1.03	287	46	178	203	0.53	29	11		24.0162	5.28	3	120	70	6	13818	1	1	2	75.5	22.6008	92	0.96	259	55	177	97	29	7	2.7	5.9			122	80				0	1	1	0
2	48	2		1	2	96	79	0.88	186	51	97	73	0.27	29	28		31.1308	8.38	4.4	140	90	4.8	12769	1	1	1	93	28.7635	81	0.75	195	59	104	104	25	24		5.1	0.49		129	90	17924			1	0	0	1
2	53			1	1	84	87	1.02	160	34	90	88	2.02	28	31		27.147	26.06	4.7	110	80	5.6	9031.6	1	1	1	87	25.9574	91	0.93	159	42	93	100	30	28		6.1	0.67		120	82	8150			0	0	1	0
2	55			1	1	102	96	0.76	242	52	144	121	5.3	23	21		33.4638	27.94	5.5	130	80	6	6361.6	1	1	1	99	31.7695	94	0.73	227	44	136	233	48	49		5.9	5		112	74	5364			1	0	0	1
1	60			2	1	80	113	0.88	201	62	101	58	0.83	27	22	150	23.4566	1.9	6.4	150	100	5.5	6695.1	1	3	1	83.5	22.4873	90	0.89	197	79	91	56	43	31	7.3	5.5			143	100				0	0	0	1
2	64			1	2	88	93	0.82	288	73	164	92	1.01	31	24		28.613	10.19	3.2	140	90	5.7	9472	1	1	2	89	26.7865	43	0.78	241	78	120	115	27	22		5.3	0.16		112	70	6642	2		1	0	0	1
1	50			1	1	82	92	1.18	243	61	145	65	0.43	29	37	71.4286	26.1208	1.79	5.9	150	110	5.5	8701.3	1	3	1	85.6	24.5363	99	1.11	166	46	97	81	23	18	5.3	5.3			180	110		2		0	0	0	1
1	69	2		2	1	92	95	1.14	228	44	141	136	3.26	27	34	125	22.1366	3.63	6.5	130	90	6	4499.3	3	3	1	89	19.5746	85	0.98	178	42	89	165	23	15		5.5	2.59		118	77	2170			1	0	0	1
2	41			1	2	68	90	0.94	182	50	91	120	0.14	20	15		20.8855	4.49	4	120	80	5.2	13389	1	1	1	72	21.5955	83	0.78	185	51	113	92	18	12		5.6	0.22		110	70	10857			0	0	0	0
2	55			1	1	84	94	0.87	211	62	108	75	0.23	26	25		25.1866	8.07	4.9	120	80	5.2	18359	1	1	1	83	23.4579	85	0.78	182	48	102	121	31	37		5	0.18		110	70	13996			0	0	0	0
1	50			3	1	89	96	1.04	203	37	120	166	0.56	26	20	350	25.2544	2.46	5	120	80	5.6	4269.1	3	3	1	90	24.0668	95	0.9	206	36	131	167	25	19		5.7	1.11		117	72	1683			0	1	1	0
2	57			1	1	80	95	0.91	265	48	156	238	1.13	29	20		23.4224	8.35	2.7	110	80	5.7	14651	1	1	1	83.5	23.3606	91	0.82	184	56	86	92	39	35	2.6	6.1			78	42				0	1	1	0
2	53			1	1	79	76	0.78	213	49	124	75	0.38	29	18		25.3906	5.52	4.5	120	70	5.2	19913	1	3	1	89	26.224	80	0.67	213	55	117	104	33	23		5.4	0.65		107	68	21763			0	0	1	0
2	43			1	2	83	93	0.87	158	48	74	104	0.95	22	18		29.3575	18.74	4.2	100	60	4.8	10731	1	3	2	93	28.5266	86	0.82	180	54	86	141	20	15		4.7	0.24		110	70	8370			0	0	1	0
2	66			1	1	87	96	0.89	197	44	113	78	6.36	27	21		25.421	15.33	2.9	110	80	5.9	19581	1	3	1	86	25.5098	90	0.75	175	42	98	98	25	19		6.4	0.39		110	72	10583			1	0	1	0
1	60	2		3	1	75	82	0.94	173	56	80	49	3.35	35	14	250	18.7328	1.07	6.7	190	90	5.2	13222	3	3	1	77	16.5452	78	0.88	156	87	37	41	47	16	5.7	5.1			178	88				0	0	0	1
1	68			3	1	83	88	0.96	255	52	149	229	0.56	35	39	150	23.1607	1.24	6.7	150	90	5.5	4613.4	3	3	1	84	22.1581	94	0.86	219	44	136	249	22	24	6.7	5.8			160	100				0	1	0	1
2	65			1	1	74	80	0.91	202	63	104	92	1.73	29	16	142.857	21.6132	4.18	4.2	150	90	5	22196	1	3	1	71	18.9586	83	0.95	174	63	78	128	34	20		5.4	1.15		119	69	17145			0	0	0	1
2	61			1	1	84	87	0.83	242	46	144	187	0.78	28	26		24.7242	13.87	4.6	122	60	5.5	9815.3	1	1	1	90	26.1129	83	0.75	212	43	125	227	35	41		5.4	0.83		120	82	9246			0	1	1	0
2	51			1	2	77	87	0.83	242	69	117	193	0.16	25	26		25.541	12.3	2.7	120	80	5.4	18988	1	1	2	78	24.7464	98	0.78	221	47	137	133	24	19		5.5	14.3		110	72	15408			0	1	0	0
1	60			2	1	88	83	0.88	250	52	148	179	0.31	32	33	142.857	24.5917	2.61	6.5	120	70	5.2	3328.3	1	3	1	90	23.4236	86	0.84	274	55	160	478	41	38	7.9	5			127	90				0	1	0	0
2	54			1	1	79	85	0.82	276	46	187	103	0.19	25	25		20.7963	6.72	3.9	110	80	5.3	7869.3	1	1	1	75	19.4862	80	0.71	189	48	106	101	17	23		5.3	0.22		111	61	4402			0	0	1	0
2	62			1	1	84	94	0.9	190	59	87	97	9.64	24	18		22.3659	4.79	3.4	140	90	4.9	13407	1	1	1	71	18.898	88	0.84	151	64	53	95	25	21		5.2	0.82		138	90	20061			0	0	0	1
2	62			1	2	80	89	0.9	186	36	109	137	0.83	30	26		22.3703	4.52	4.9	120	90	5.4	18111	1	1	2	70	20.5343	86	0.81	158	42	87	100	23	18		5.3	0.46		110	80	13205			0	0	1	1
1	57			1	2	83	94	1.17	186	55	99	46	0.12	27	21		24.1168	0.94	2.7	120	70	5.3	18085	1	1	2	87	23.9022	89	1.09	175	62	93	38	30	26		5.5	0.24		111	79	18812			0	0	0	0
2	68			1	1	79	87	0.81	194	39	106	169	1.53	31	27		25.495	13.05	3.7	110	80	5.6	15310	1	1	1	92	25.348	100	0.78	200	42	120	101	26	28		6	24.65		110	65	15883			0	1	1	0
1	66			3	1	75	90	0.91	217	54	116	100	0.17	30	31	195	18.2092	1.09	6.3	140	100	5.4	8418.9	3	3	2	71	17.8739	87	0.84	138	56	53	68	24	26		5.3	0.05		112	72	6782			0	0	0	1
2	45			2	1	83	104	0.86	181	39	102	52	4.6	24	15		22.1519	3.43	6.2	100	70	5.2	6327.3	3	1	1	75.2	21.1239	92	0.65	187	49	109	67	21	14	4.9	5.4			102	62				0	0	1	0
2	50			3	1	72	85	0.92	210	48	119	115	0.09	18	14	6.66667	23.1867	12.93	4.3	140	80	4.9	14802	3	3	1	78.5	23.7327	81	0.87	216	39	140	198	16	12	4.7	5.6			138	90		2		0	0	1	1
1	60	2		2	1	77	99	1	158	44	63	143	5.57	40	39	650	20.2873	2.64	7	110	80	5.7	6920.2	1	3	1	80	18.151	95	0.98	148	47	52	253	42	36		5.9	1.71		110	71	2270			0	0	0	1
2	43			1		69	98	0.66	177	49	88	42	0.49	21	19		21.3852	3.43	3.6	110	70	5.6	12973	1	1	1	85	22.4707	100	0.65	173	51	99	47	17	20	3.4	5.7			102	70				0	0	1	0
1	66			2	1	82	96	0.96	188	39	99	148	0.69	31	33	307.143	22.3018	2.06	6.8	130	90	5.4	10979	1	3	1	81	21.3365	103	0.74	154	51	74	86	31	20		5.4	0.26		137	90	5429	2		0	0	1	1
1	44			2	1	83	99	0.97	201	32	119	155	7.55	33	19		26.1286	1.1	4.7	120	80	4.9	6582	1	3	1	84	24.1104	77	0.93	230	53	142	160	41	41	6.3	5.1			130	90				0	1	1	0
2	45			1	1	71	89	0.86	223	53	114	181	0.02	25	33		21.3243	8.32	2.6	130	70	5.7	12558	1	1	1	70	20.662	82	0.81	179	50	88	96	21	11		5.3	0.93		110	80	8090			0	1	0	1
2	53			1	1	87	82	0.87	250	52	146	105	0.5	24	24		28.2347	19.71	5.4	110	80	5.6	9879	1	1	1	97	27.6191	83	0.82	244	46	152	200	26	22		5.7	1.75		118	81	8853			1	0	0	0
2	43			1	1	82	99	0.77	210	57	110	74	0.62	26	22	18	27.6055	7.91	3.9	100	70	5.4	15860	1	1	1	73	23.8724	95	0.79	173	55	91	124	21	15	4.8	5.3			120	76				0	0	0	0
2	44			1	1	85	84	0.97	211	51	109	112	0.6	19	17		24.8137	8.41	4	120	80	4.8	6264.4	1	1	1	77	23.9188	85	0.93	178	57	100	154	16	10	3.9	4.8			110	70				1	0	0	0
1	43			3	1	86	86	1.17	180	46	84	175	10.18	32	39	125	23.5536	2.47	7.6	130	80	4.8	6056	2	3	1	84	23.581	93	1.13	208	46	123	208	31	47	6.5	5.2			124	80				0	1	0	1
1	48			2	1	86	79	1	192	69	76	108	1.41	65	68	125	25.1018	0.83	7.2	140	100	5.3	9761.4	3	3	1	89	24.109	82	0.93	178	82	64	75	40	32		5.1	1.05		127	86	3999			0	0	0	1
1	46			1	1	85	108	0.94	127	50	45	38	0.83	25	27	265	22.4299	1.18	5.7	150	90	5	9362.2	1	3	1	76	19.9901	88	0.84	154	60	65	61	25	21		5.3	0.25		110	81	8019			0	0	0	1
2	68	2		1	1	83	87	1.03	172	44	87	59	1.88	22	20		26.2553	13.63	5.9	140	90	5.4	10037	1	1	1	82	26.1682	85	0.87	150	54	67	47	18	18		5.4	5.68		121	81	4402			0	0	1	1
2	46			1	1	70	86	0.84	148	50	69	55	0.59	23	16		21.0159	4.87	2.1	110	70	5.3	14364	1	1	1	76	21.0023	87	0.8	168	56	81	73	25	16	4.4	5.5			110	70				0	0	0	0
2	63			1	1	78	87	0.95	235	46	140	117	10.83	23	14		22.5215	6.61	4.8	130	70	5.4	11658	1	1	1	72	21.0977	80	0.92	193	44	106	135	22	15		5.4	0.11		124	83	13454			0	0	1	1
1	49			1	1	83	79	0.87	260	137	82	109	0.58	50	18	350	23.5467	2.88	5.9	140	95	6.8	4414.4	1	3	1	87	22.9565	88	0.88	209	91	80	70	34	18		5.3	0.6		120	80	8965			0	0	0	1
2	62			1	2	78	84	0.9	206	47	120	118	0.93	37	34		21.9289	12.58	5.4	140	90	5.4	11462	1	1	1	73	20.0245	90	0.91	227	55	133	85	21	12		5.1	1.17		122	72	6937			0	0	1	1
1	65			3	1	84	93	1.19	212	44	116	122	0.98	30	18		23.3626	1.64	3.8	130	100	5.1	9577.9	2	1	2	92	25.4581	96	1.06	179	40	103	198	21	25		5.6	0.67		131	80	6658			0	0	0	1
2	46			1	1	78	93	0.84	151	47	72	56	1.12	27	21	28.5714	21.8555	6.26	4	120	80	5.4	5242.6	1	3	1	74	21.2581	91	0.78	145	55	72	49	17	13		4.9	0.27		119	81	8277			0	0	1	0
1	44			3	1	78	90	0.94	174	43	80	205	1.41	43	36	160.714	20.5761	2.18	4	130	90	5.3	7380.5	3	3	1	82	21.4292	88	0.95	169	49	60	372	41	34	7.4	4.8			129	94				0	1	0	1
1	62		3	3	2	89	160	0.95	185	35	109	126	0.37	33	33	50	24.0325	1.76	3.3	110	70	5.9	8346.7	3	3	2	88	21.9489	133	0.81	168	39	106	100	28	37		7.2	2.09		110	70	10857			0	0	1	0
2	59		2	3	1	77	120	0.94	198	37	113	135	0.84	26	20	14.2857	22.0588	7.23	5.5	90	70	5.4	11026	3	3	2	83	21.58	148	0.78	260	42	176	226	27	26		11.5	1.27		100	70	11366			0	0	1	0
1	45			3	1	75	105	1.09	208	81	82	94	0.35	36	30	250	22.3831	1.41	5.3	120	90	8.3	7111.9	3	3	1	73.2	20.8107	92	0.99	194	71	80	90	22	18	5.1	5.7			110	80				0	0	0	1
1	64			1	1	86	113	1.21	214	54	121	66	0.33	35	26	250	26.2247	2.7	7.2	120	90	5.5	4632	1	2	1	81	22.1111	98	1.08	194	48	105	84	25	24	6	5.6			140	100				0	0	0	1
2	54			1	1	90	90	0.89	185	43	105	84	0.25	24	21		28.5375	9.03	3.6	120	70	5.2	15352	1	1	1	88.5	26.6649	98	0.89	216	55	137	76	31	42	3.9	5.5			102	60				1	0	1	0
2	59			1	1	84	99	1.02	267	44	169	141	0.2	25	27	68.3333	26.7453	7.28	5.3	130	80	5.6	13157	1	3	2	76	24.0304	89	0.96	191	59	101	49	26	26		5	1.14		117	72	15547	2		0	0	1	1
2	47			1	2	78	86	0.92	188	43	106	101	1.36	23	18		23.9188	15.34	4.3	120	90	5.4	10572	1	1	2	85	24.3735	87	0.92	169	46	96	154	16	11	4.8	5.5			141	90				0	0	1	1
1	48			1	1	88	95	1.17	113	38	121	53	0.48	28	28		25.9567	3.15	6.2	120	80	4.9	2874.3	1	3	2	89	25.3682	93	1.05	206	43	127	76	26	31		5.6	1.12		120	80	3473			0	0	1	0
2	45			1	2	84	110	1.07	167	40	94	41	15.75	22	18		27.2392	6.06	5.1	100	80	5.3	10630	1	3	2	90	27.8379	92	0.97	183	63	90	41	23	17		5.8	79.58		110	70	16077			0	0	1	0
1	57			3	1	87	114	1.21	229	50	131	108	1.01	28	22	21.4286	25.0701	3.99	7.4	120	90	6	2204.3	3	3	1	86	23.8305	107	1.02	212	50	119	105	28	20		5.5	0.64		113	73	1497			0	0	0	1
2	58			1	1	71	79	0.89	209	50	126	60	0.71	32	22		22.3254	7.64	3.1	140	80	5.6	7806.4	1	1	1	89.6	23.858	81	0.87	300	56	218	107	42	57	5.4	5.7			219	106				0	0	0	1
2	43			1	1	81	88	0.89	175	35	93	190	1.05	22	17		26.3702	10.22	4.1	110	80	5.2	9530	1	1	1	77.2	25.815	86	0.87	157	30	76	294	21	16	3.9	5.1			110	80				0	1	1	0
1	49			2	1	103	91	0.97	194	40	110	136	5.53	23	27	232.143	31.4311	6.37	7.8	130	90	5.2	9717.4	1	3	1	104	31.5376	89	0.89	183	39	116	168	24	26	6.6	5			149	90		2		1	0	0	1
1	58			3	2	79	75	1.08	184	44	80	231	0.82	29	23		21.4884	1.43	4.2	110	70	5.5	9855.3	3	3	1	82	19.108	81	1.03	144	44	63	116	29	30	3.9	5.9			100	72				0	1	0	0
2	58			1	1	84	102	0.81	180	42	100	83	0.32	28	25		26.339	8.29	4.1	110	60	5.8	18893	1	1	2	80	25.1969	97	0.82	211	64	114	95	20	17	4.8	6.5			145	84				0	0	1	0
2	64	2		1	2	89	98	0.85	202	65	98	84	0.65	54	70		29.5086	24.01	3.8	120	80	5.1	14806	1	3	2	101	32.8678	89	0.85	214	62	114	105	27	19		5.5	1.11		141	88	7299			1	0	0	1
1	60			1	1	87	98	0.97	185	44	108	82	0.85	25	15	273.333	24.6396	2.88	5.7	130	100	4.9	8842.7	1	1	1	89	24.1825	84	0.99	257	68	149	103	21	19		5.3	0.4		108.5	62	15021			0	0	0	1
1	48			3	1	82	106	0.99	187	58	96	48	0.1	25	27		23.4239	2.07	5	110	80	5.9	10942	1	1	1	90	22.9854	107	0.86	187	54	114	37	30	27	4.4	5.7			112	80				0	0	0	0
1	58			3	1	84	88	0.95	154	40	45	528	0.1	116	78	350	25.2592	0.96	5.6	170	100	5.5	2894.5	2	2	1	83	24.0424	100	0.88	227	38	159	112	31	22		4.9	0.41		90	60	2467			0	1	0	1
2	45			1	1	72	93	0.84	191	47	116	67	0.3	23	26		22.3081	3.85	3.6	120	80	5.7	10810	1	1	1	85	21.9674	93	0.74	214	48	137	65	17	11		5	0.55		110	70	12369			0	0	1	0
2	46			1	2	76	86	0.82	172	48	91	115	7.03	23	12		23.5027	5.51	2.7	110	80	5.3	15493	1	1	2	76	23.0991	77	0.68	171	52	87	80	16	11		5.3	0.31		122	79	13408			0	0	1	0
2	61			1	1	76	88	0.81	235	54	146	65	7.49	27	28		22.5471	7.59	3.3	130	80	5.1	15922	1	1	1	72	21.7258	78	0.77	309	67	198	134	20	26	3.6	4.9			110	70				0	0	0	1
2	40			1	1	64	93	0.91	201	50	117	76	0.2	23	15		19.0591	3.49	3.2	140	100	5.2	15094	1	1	2	73	18.9073	101	0.91	179	30	121	110	21	12	3.6	5.6			150	90				0	0	0	1
2	44			1	1	79	81	0.78	171	40	98	135	0.26	23	17		23.6837	9.63	2.9	90	70	5.3	8280.8	1	3	1	79	22.8993	85	0.8	145	32	80	143	16	12	3.5	5.2			94.5	50				0	0	1	0
2	45			1	1	80	84	0.8	208	38	131	133	0.17	31	32	8.33333	25.3142	8.48	5.3	120	80	5.5	13219	1	3	1	80	24.4364	79	0.82	216	50	131	71	20	14		5.4	0.12		102	59	11406			0	0	1	0
2	59			1	1	91	80	0.86	178	45	104	90	0.39	29	25	16.6667	25.6307	14.38	3.5	120	80	5.4	12596	1	1	1	90	25.91	84	0.87	189	44	119	65	30	25	3.8	5.8			128	80				1	0	1	0
2	46			1	2	77	81	0.98	140	35	78	51	0.29	21	20		26.2178	6.17	2.3	140	90	5.2	6879.3	1	1	1	85	28.1402	88	0.84	177	43	97	76	18	14		5.1	0.73		140	100	5211			0	0	1	1
1	57			3	1	84	92	0.98	165	49	87	50	0.95	23	16		23.647	0.6	3.8	110	80	5.4	8378.6	2	3	1	88	23.647	93	1.01	197	43	135	72	20	15	5	5.8			128	80				0	0	0	0
2	54			3	1	77	88	0.87	219	48	132	111	0.35	29	16		23.5647	5.06	3.2	110	70	5.2	13876	1	1	1	84	21.9557	85	0.8	209	39	109	351	30	25	4	6			104	60				0	0	1	0
1	64			2	1	81	120	0.88	175	48	96	76	4.12	35	26	350	21.8594	4.68	5.5	140	100	5.5	8331.2	1	3	1	78	20.8328	87	0.83	207	48	128	81	30	25	5	6.2			130	80				0	0	0	1
1	54			2	1	94	98	1	165	40	94	87	0.59	30	31	12.5	26.0434	1.76	5	140	100	5.6	6999	1	3	1	91	24.8003	90	0.94	199	53	124	78	23	26	6	5.6			120	72				1	0	0	1
1	67			1	2	88	97	1	173	47	85	182	1.18	19	20		25.4441	2.41	4.4	120	90	5.4	12346	1	3	2	95	24.6299	98	0.85	183	56	95	126	19	16		5.2	0.45		120	70	11266			0	1	0	1
2	59			1	1	78	92	0.73	185	49	99	122	0.85	34	34		22.83	4.78	4	90	65	5.2	11380	1	1	2	74	21.0998	91	0.76	193	53	122	161	27	22	4.2	4.7			102	72				0	0	1	0
1	60			3	1	83	84	1.16	105	22	42	150	0.71	266	241	314.286	21.7301	1.4	6.2	120	70	5.3	7101.1	3	3	1	78	20.3907	100	0.97	134	48	59	72	48	40		4.8	0.49		111	71	7541			0	1	1	0
2	52			1	1	82	89	0.83	210	41	125	90	0.41	25	24	38.3333	24.8122	7.37	4.1	110	90	5.7	7489.1	1	3	1	85	24.2382	90	0.84	152	35	84	68	38	33		4.7	32.25		107	66	1507			0	0	1	1
2	60			1	1	74	98	0.86	243	46	150	107	0.55	24	18		23.6832	6.01	4	100	70	5.9	13476	1	1	1	85	23.0174	97	0.86	223	42	151	86	25	24	4.5	6			90	50				0	0	1	0
2	49			1	1	71	95	0.85	244	49	151	115	0.42	34	29		23.9362	14.72	5.1	145	90	5.9	18322	1	1	1	84	24.3672	89	0.73	250	50	159	109	29	33		5.6	0.25		131	91	11397			0	0	1	1
1	42			2	1	87	96	0.94	170	59	80	56	0.48	33	30	384.286	24.9108	3.64	3.9	130	90	5.6	4773.5	1	3	1	86	23.8371	98	0.87	179	63	82	91	27	26		5.5	0.26		120	70	4222			0	0	0	1
2	41			1	1	75	92	0.82	173	59	82	47	0.09	25	22	89.2857	22.8932	4.55	4.1	120	80	5.4	10347	1	3	1	79	22.5861	98	0.83	204	52	124	58	26	32	5	5.8			110	80				0	0	0	0
2	43			1	1	80	83	0.8	230	58	131	46	2.14	23	21	71.9048	25.638	16.07	3.3	140	80	5	9537.4	1	3	1	83	26.6776	87	0.71	237	59	143	126	22	22		4.7	2.02		128	80	8402			0	0	0	1
2	62			1	1	77	88	0.72	231	44	141	116	0.38	30	20		22.7993	7.46	4.4	100	60	4.9	20465	1	3	1	82	22.6894	84	0.75	195	48	116	109	30	17		4.7	0.22		111	70	15232			0	0	1	0
2	64			1	1	69	94	0.84	218	43	134	94	0.92	29	17		19.8738	2.59	3.6	130	70	5.3	17170	1	1	1	66	17.2155	85	0.85	217	44	137	116	23	15		5.5	1.23		110	69	12935			0	0	1	1
2	51			1	1	71	79	0.83	207	49	126	46	0.17	26	22		20.3687	1.85	4.1	100	60	4.9	14119	1	1	1	69	19.7981	87	0.87	201	40	126	163	43	64	3.9	5.2			110	78				0	0	1	0
1	48			2	1	88	139	1.08	202	43	113	109	0.28	26	27		26.5974	4.73	5.3	110	80	6.8	3974.4	1	3	1	85	25.0098	119	0.83	164	58	76	62	25	16		6.2	0.15		126	80	2702			0	0	0	0
2	46			1	1	79	87	0.89	168	50	86	64	0.89	21	15		24.4583	11.65	3.7	130	90	5.3	13598	1	3	1	86	26.4786	80	0.79	203	68	100	89	18	14		4.8	0.28		148	96	13369			0	0	0	1
2	39			1	1	73	86	0.91	182	42	103	90	0.25	22	16	20.8333	23.7518	7.41	4	110	60	5.4	5588.2	1	3	2	78.5	24.5515	84	0.83	236	49	146	133	21	13	3.6	5.7			102	60				0	0	1	0
2	55			1	1	82	85	0.88	190	47	107	97	0.42	24	20	8	25.7012	14.75	3.2	140	80	5.6	14091	1	1	1	78	22.5477	85	0.79	177	50	94	69	41	31	2.8	5.7			122	80		2		0	0	1	1
2	43			1	1	81	99	0.89	213	40	127	118	0.17	19	15		27.652	12.71	3.1	120	80	5.7	10358	1	1	2	85.5	26.8944	99	0.78	209	39	148	101	15	12	3.1	5.7			103	60				0	0	1	0
1	57			3	2	79	87	1.06	199	30	121	149	5.8	22	15	12.5	24.6061	4.01	5.6	120	80	5.5	1195	2	3	1	86.7	24.5976	85	1.07	187	30	130	161	35	19	6.1	5.8			144	90				0	0	1	0
2	51		3	1	2	86	97	0.83	283	51	178	120	1.03	32	44	35	26.2949	12.39	3.1	140	100	6.2	13088	1	3	1	100.2	25.9395	108	0.82	230	52	158	106	25	31	2	6.8			120	80				1	0	0	1
2	45			1	1	83	98	0.87	241	44	149	126	1.79	27	47		29.7778	15.73	4.7	140	100	5.4	8127.6	1	3	1	86	30.8132	89	0.78	241	61	154	137	44	60		5.2	3.85		142	90	7209	2		0	0	1	1
2	56	2		1	2	75	82	0.92	196	45	111	62	1.2	85	97	11.5	26.8279	12.83	2.9	110	80	5.6	10731	1	3	1	90	27.6977	96	0.93	164	61	78	59	35	39	3.5	5.6			120	82				0	0	1	1
2	47	2		1	2	79	94	0.89	213	44	134	86	0.86	23	25		25.9308	8	5.1	110	70	5.2	10120	1	1	1	76	25.4943	82	0.93	211	47	138	49	20	16		5.3	0.41		140	72	6626			0	0	1	1
2	54			1	1	70	87	0.89	212	41	121	141	0.41	30	25		19.6349	6.55	4.3	110	70	5.3	9544.3	1	1	1	72	18.717	86	0.75	176	48	94	79	20	12		5.1	0.26		119	79	7160			0	0	1	0
2	45			1	1	61	85	0.8	151	50	62	96	0.08	17	14		19.1406	8	3.2	130	80	5.2	12746	1	1	1	69	18.6828	86	0.67	143	64	56	37	15	13		4.9	0.16		121	71	12249			0	0	0	1
2	44			1	1	66	81	0.8	137	43	53	154	0.06	19	14		18.8949	5.2	3.3	110	60	5.1	10928	1	1	2	63	18.0553	82	0.69	141	54	60	108	20	13	3.5	5.3			110	71				0	1	1	0
2	58			1	1	76	72	0.99	286	55	168	255	0.55	86	56		22.654	2.76	2.8	100	80	5.3	22036	1	1	1	69	20.2422	87	0.72	192	50	110	92	35	26		5.8	8.81		100	70	23803			0	1	0	0
2	61			1	2	78	80	0.82	171	35	91	194	0.2	22	17		20.252	5.58	4.4	120	70	5.2	13842	1	1	2	68	19.6018	88	0.72	152	40	81	128	20	15		4.7	0.22		118	68	10583			0	1	1	0
1	59			1	1	79	96	0.95	125	32	60	150	2.38	49	35	447.143	22.5091	3.8	5.7	120	70	4.8	8051.1	1	3	1	87	21.2517	101	0.86	111	43	39	122	82	64	4.9	5			110	60				0	1	1	0
1	43			1	2	81	84	0.9	140	31	81	102	4.54	22	17		27.6307	4.74	3.7	100	60	4.8	13579	1	1	2	89	27.3241	80	0.9	132	33	70	107	20	20		4.8	1.8		110	80	10702			0	0	1	0
2	50			1	2	78	87	0.77	210	45	125	142	0.35	19	15		24.5316	8.22	3.8	100	70	5.4	7977.4	1	1	2	74	23.6837	82	0.73	174	54	88	113	18	20		5.1	0.39		101	62	5727			0	0	1	0
2	48			1	2	65	88	0.81	182	41	101	167	0.1	19	18		19.0088	2.33	3.1	100	70	5.2	11672	1	1	1	70	17.8629	78	0.83	155	46	77	106	15	14		5	0.1		88	58	6937			0	1	1	0
2	44			1	1	77	79	0.73	178	45	103	58	0.09	23	20	16.6667	26.8926	10.88	2.7	120	80	5.4	9140.9	1	3	1	83	26.4751	83	0.63	185	56	108	45	20	17		5.3	0.52		121	69	13297			0	0	1	0
2	44			1	2	82	95	0.79	159	51	78	56	0.19	20	19	110	23.8374	9.18	3.7	120	80	5.2	12932	1	2	2	74	21.2873	84	0.81	145	37	76	92	17	15	4	5.4			120	70				0	0	0	0
1	49			3	1	80	87	1.12	150	28	89	153	2.52	30	41		23.214	3.9	5.2	110	60	5.6	9372.6	3	1	2	83	23.9096	86	1.04	144	27	86	188	26	28		5.6	0.88		119	80	7772			0	1	1	0
2	42			1	2	81	87	0.77	147	32	80	157	0.21	15	9		28.5665	8.66	4.2	120	70	5.1	10429	1	1	1	83	27.7709	92	0.71	131	41	64	41	14	8		4.9	0.74		110	70	9283			0	1	1	0
2	60			1	1	76	84	0.8	153	39	90	74	0.65	22	15		24.35	8.18	3.2	100	70	5.2	17144	1	1	1	77	23.3511	81	0.72	131	37	67	90	15	7		4.8	0.19		136	85	15078			0	0	1	0
2	68			1	1	88	91	0.61	175	39	111	49	0.6	21	16		26.5178	5.09	3.3	120	80	5.3	17328	1	1	2	94	27.7289	134	0.8	223	59	128	76	26	22		5.2	0.67		129	90	15460			1	0	1	0
2	57			1	1	72	92	0.94	232	56	136	74	0.11	21	21		20.9801	4.3	3	120	80	6.7	14871	1	1	1	70	19.4797	119	0.86	239	74	131	61	19	12		6.3	0.06		101	62	13125			0	0	0	0
1	63			3	1	84	84	1.01	181	42	107	89	0.24	22	28	11.6667	23.084	1.95	5.7	170	100	5.3	4984.6	3	3	1	80	21.458	85	0.84	174	55	82	100	39	34		5.2	0.49		116	71	5359			0	0	0	1
1	45			3	1	79	89	1.08	214	51	124	103	1.53	24	16		21.2939	1.2	5.5	130	80	5.3	6015.9	3	3	1	77	19.6504	90	0.81	169	44	100	80	19	16		5.2	1.33		110	70	5532			0	0	0	1
2	40			1	2	74	83	0.82	198	58	101	108	0.24	19	14		22.8874	5.05	4.7	110	70	5.1	6510.4	1	1	2	78	21.159	88	0.72	172	61	82	101	16	12		4.8	0.26		120	70	7078			0	0	0	0
2	65			1	1	96	71	0.89	192	52	103	84	6.6	25	28		26.3399	13.62	4.4	130	80	5.7	11891	1	1	2	92	26.0494	81	0.86	176	54	89	109	22	23		5.5	1.15		108	70	12978			1	0	0	1
2	44			1	2	78	89	0.88	162	63	66	74	0.4	22	16	75.8333	24.1727	6.22	5.2	130	70	5.5	9362	1	3	2	85	26.3552	100	0.7	173	68	76	93	19	14		5.3	0.2		119	82	10199			0	0	0	1
2	62			1	1	95	89	0.98	291	58	194	115	1.34	37	53		27.7476	21.73	4.7	130	90	7.4	14397	1	1	1	91	24.8299	88	0.79	235	38	144	251	22	20		6	2.17		172	92	12995			1	0	0	1
2	48	2		1	2	86	75	0.84	241	55	138	126	1.85	32	52		27.19	14.91	4.8	130	90	5.4	6584.1	1	1	1	83	24.4141	78	0.83	206	42	118	189	20	14		5.3	1.06		122	83	9087			1	0	0	1
2	49			1	1	84	82	0.92	132	38	68	48	2.18	19	19		28.4494	11.82	6.6	110	70	5.4	16078	1	1	1	82	25.4243	89	1.03	159	40	96	101	20	15	7	5.2			104	60				0	0	1	0
1	49	2		2	1	91	89	1	202	49	116	49	0.74	21	19		22.2178	3.14	5.8	140	100	5.5	6940.9	1	3	1	92	24.6888	95	0.93	156	57	74	62	34	23	6.6	5.5			140	90				1	0	0	1
2	53	2		1	2	95	93	0.81	196	57	103	46	0.45	17	11		32.0375	9.54	4.9	140	100	5.5	4460.6	1	1	1	106.2	32.8475	110	0.92	239	55	158	94	17	12	5.4	5.9			130	80				1	0	0	1
2	42			1	2	75	87	0.7	189	64	93	68	0.09	19	18		24.075	8.04	3.2	100	70	5.4	10047	1	1	1	83	24.7854	89	0.66	184	62	98	89	21	19		5.3	0.42		142	95	6337			0	0	0	0
2	52			1	2	76	80	0.82	191	59	97	74	1.5	21	14		24.9348	11.63	4.5	140	100	5.5	11597	1	1	2	82	24.1453	84	0.83	183	52	93	156	23	16		5.1	1.36		130	79	10234			0	0	0	1
2	50			1	2	79	88	0.79	180	39	103	97	8.35	19	17		23.2032	5.4	2.2	130	80	5.4	7356.2	1	1	2	77	23.1767	86	0.77	171	45	101	66	22	25		5.2	0.56		110	69	9405			0	0	1	1
2	50			1	2	69	86	0.8	167	49	89	49	0.77	22	16		21.0295	2.07	3.7	120	90	5.5	9205.9	1	1	2	70	20.7047	84	0.94	152	41	88	46	23	22		5.3	0.48		100	71	8583			0	0	1	1
2	43			1	2	73	88	0.76	159	42	88	44	0.9	19	16	6.66667	24.454	5.85	3.3	110	70	5.3	8681.8	1	1	2	82.5	24.0077	92	0.84	184	40	114	101	19	17	3.1	5.4			110	60				0	0	1	0
2	66			1	1	80	88	0.8	276	43	177	225	0.92	28	29		22.9638	11.07	3.6	100	70	5.9	9586.8	1	1	2	86	24.4499	88	0.85	283	48	182	144	36	31		6	0.65		120	69	6340			0	1	1	0
2	46			1	2	77	87	0.84	151	37	83	78	0.62	20	15		24.2584	3.1	3.8	140	100	5.1	9656	1	1	2	80	23.0359	84	0.79	125	39	59	72	19	14		4.8	0.2		121	72	9769			0	0	1	1
2	50			1	1	77	75	0.83	190	49	110	78	0.15	25	17		23.2512	12.74	3.5	130	90	5	10216	1	1	1	82	23.527	80	0.79	203	52	112	112	32	31		4.8	0.52		109	75	12283	2		0	0	1	1
1	66			1	2	74	83	1.24	197	43	123	61	10.58	23	14		20.7475	0.91	4.3	140	90	5.4	15927	1	1	1	74	20.0249	100	1.11	182	47	108	60	24	16		5.5	24.36		120	69	15139			0	0	0	1
1	52			1	1	78	166	1.17	216	37	141	120	0.26	21	17	125	21.5458	1.53	5.9	110	80	5.4	3540.2	1	3	1	78	20.7351	79	1.07	189	38	106	168	31	34		5.4	0.49		106	60	2315			0	0	1	0
1	66			3	1	90	86	1.09	250	41	150	197	0.35	31	24	39.1667	26.0738			110	60	5	7601.1	3	2	1	88	25.974	81	1.01	205	40	114	138	25	24		4.8	1.17		100	60	5775			1	1	0	0
2	54			1	2	83	90	0.84	213	48	128	65	5.09	19	13		26.2772	18.92	3.6	129	63	5.5	11384	1	1	2	86	25.3939	90	0.88	224	47	138	104	22	16		5.9	6.32		128	59	7531			0	0	1	0
2	57			1	1	79	80	0.89	196	32	129	66	2.47	39	28		25.5099	5.19	4.5	110	90	5.3	13347	1	1	2	83	24.9866	74	0.76	215	35	152	77	45	27		5.3	2.64		110	70	16195			0	0	1	1
2	52	3		1	1	78	82	0.79	189	48	103	71	0.2	26	20		23.5824	11.08	4.2	160	100	5.3	11041	1	1	1	80	23.9352	80	0.88	169	40	98	68	22	24		5.1	0.19		121	81	11647			0	0	1	1
2	54			1	2	79	81	0.92	168	27	104	125	1.84	17	12		25.9543	5.56	5.7	130	90	4.7	5087.7	1	1	2	80	25.4476	93	0.9	163	31	98	172	19	15		5.3	2.3		138	90	5468			0	0	1	1
2	62	2		1	2	80	83	0.86	196	38	121	84	0.7	30	19		24.5624	5.23	3.5	120	80	5.6	16086	1	1	1	82	25.7771	91	0.83	211	46	132	98	27	19		5.8	0.55		136	82	21110			0	0	1	1
2	47			1	1	74	87	0.9	184	41	109	83	0.29	25	17		22.2965	6.51	3.5	110	70	5.1	7140.8	1	1	1	71.2	21.1884	82	0.89	176	32	110	124	20	14	3.7	5.5			108	60				0	0	1	0
2	53			1	1	85	92	0.88	242	78	121	57	0.96	38	24		27.7778	9.5	4.2	130	90	5.5	22191	1	1	1	90	28.2005	90	0.82	147	65	52	66	41	29		5.2	0.49		120	80	19531			1	0	0	1
1	46			3	1	89	87	1.02	194	33	113	140	0.5	24	24		23.238	1.61	5.8	110	70	5.9	6885.7	3	1	1	88	23.0419	87	1.02	198	36	123	117	21	30		5.5	0.72		110	70	3299			0	0	1	0
2	65			1	1	90	93	0.89	281	66	165	119	1.11	58	48		26.5388	17.23	4.6	110	70	5.6	9613.7	1	1	1	86	24.2161	96	0.87	169	59	80	97	30	22		5.5	0.45		112	74	11200	2		1	0	0	0
1	48			3	1	73	96	1.01	200	46	116	85	0.08	27	16	29.1667	20.6361	0.6	4.6	110	90	5.2	11119	3	3	1	80	21.453	87	0.85	173	57	93	78	26	15		4.9	0.22		120	70	11473			0	0	0	1
1	50			3	1	79	91	1.01	176	42	95	92	0.34	30	27	125	21.9585	1.12	5.9	110	80	5.5	6567.4	1	3	1	84	22.4589	98	1	168	42	96	137	22	24	6.1	5.7			112	78				0	0	0	0
2	46			1	2	81	91	0.94	182	52	96	47	0.22	22	12		25.3632	4.99	2.7	130	90	5.5	12799	1	1	1	88	25.8164	95	0.9	175	48	102	89	24	17		5.8	0.46		98	58	7826			0	0	0	1
2	55			1	2	80	92	0.97	228	47	137	121	4.31	30	24	3.33333	24.8833	7.06	4.1	140	90	5.8	7562.8	1	1	2	82	24.3816	89	0.91	177	40	99	187	26	20		5.7	2.44		110	70	6143			0	0	1	1
2	42			1	1	71	87	0.85	175	48	94	59	0.09	19	14		20.4084	3.87	3.9	120	90	4.9	10165	1	1	1	75	22.3474	86	0.56	179	50	100	91	22	27		5.2	0.37		122	70	10348			0	0	1	1
2	46			1	1	67	95	1.03	237	48	140	90	0.46	26	11		22.3564	5.24	4.6	130	90	5.3	12094	1	1	1	78.8	21.3095	87	0.88	194	42	119	82	23	11	4.4	5.3			136	92				0	0	1	1
2	47			1	1	66	88	0.77	192	53	103	65	0.13	25	17		20.9269	6.7	2.2	100	70	5.3	12139	1	1	1	70	20.0088	80	0.69	183	57	99	52	21	13		5.7	6.52		108	62	12680			0	0	0	0
2	44			1	2	84	93	0.97	182	47	101	58	1.07	27	20		26.3367	8.51	4	120	90	5.4	6396.2	1	1	2	93	26.2151	88	0.75	180	51	100	69	27	21		5.5	0.79		122	72	4546			0	0	1	1
2	44			1	2	69	89	0.79	178	50	93	69	0.54	23	18		22.2404	4.96	3.6	110	70	5.3	9780.4	1	1	1	75	22.0997	91	0.72	177	54	98	71	16	13		4.9	0.18		100	70	9517			0	0	0	0
2	46			1	1	75	86	0.86	161	42	87	79	0.28	24	19		26.0396	6.88	3.4	140	90	5.2	11040	1	1	2	74.2	24.2322	84	0.91	158	45	86	68	24	20	4.8	5.5			120	80				0	0	1	1
1	57			2	1	89	97	1.19	211	41	132	60	1.26	28	35		23.8745	2.66	5.7	110	80	5.7	7846.6	1	1	1	88	24.6911	86	1.08	192	38	112	128	21	30		5.2	0.37		112	72	5882			0	0	0	0
2	47			1	2	71	82	0.87	195	67	91	42	0.09	27	19	440	23.4222	10.69	3.5	110	80	5.6	15064	1	3	2	71	22.3862	94	0.88	177	68	83	70	26	27		5.3	0.13		130	85	19072			0	0	0	0
2	43			1	2	77	89	0.78	183	35	110	58	1.04	24	26		22.6194	8.76	4	130	90	5.2	7670.3	1	1	1	84	22.5377	95	0.79	198	40	132	87	20	21		5.2	0.77		110	69	4876			0	0	1	1
2	49			1	2	74	88	0.84	240	81	116	94	0.18	29	17		21.6748	4.1	4.1	110	70	4.9	14936	1	1	2	79	22.4898	83	0.76	159	60	84	49	25	14		5.4	0.12		112	74	24853			0	0	0	0
2	49			1	2	63	90	0.92	183	40	109	53	0.48	22	17		20.3527	5.7	3.7	130	90	5.1	9820.1	1	1	2	70	20.4869	85	0.83	161	30	79	251	20	17		4.8	0.66		113	73	6651			0	0	1	1
2	49			1	2	75	86	0.88	189	42	116	42	0.23	29	17		24.5886	4.35	3.5	130	90	5.6	8883.2	1	1	2	77	23.4251	82	0.73	217	56	125	77	39	31		5.4	1.19		107	67	9768			0	0	1	1
2	51			1	1	69	93	0.86	214	62	107	95	0.72	26	20		20.8264	9.44	3.6	140	90	5.7	15953	1	1	2	65	18.556	99	0.86	199	64	96	103	32	32		5.3	0.09		116	71	16933			0	0	0	1
2	49			1	2	81	89	1.02	173	34	95	123	0.64	26	24		24.8114	16.31	3.7	130	90	5.2	12231	1	1	1	88	23.8169	87	0.93	195	47	106	162	26	20		5.6	4.1		111	66	17999			0	0	1	1
2	52	2		1	1	82	89	0.85	222	68	115	59	1.42	26	22		23.9666	4.97	5	130	90	6.2	12744	1	3	2	87	24.6479	88	0.83	212	62	129	62	30	20	5.6	5.8			140	100				0	0	0	1
2	42			1	2	81	86	0.91	227	57	125	104	0.83	20	20	5	25.5591	8.34	3.9	100	60	5.2	8722.8	1	3	1	83	25.7672	95	0.85	198	55	108	114	16	14		5.5	1.37		109	72	8437			0	0	0	0
2	57			1	1	84	88	0.88	232	48	145	66	0.73	30	23		27.9621	10.43	3.5	110	80	5.3	24157	1	1	1	81	25.7531	79	0.92	224	46	137	152	25	18		5	0.3		101	61	21731			0	0	1	0
2	44			1	2	83	78	0.84	187	37	106	132	0.37	41	59		27.8591	6.37	4.3	130	90	5.3	7726.4	1	1	1	84	25.5815	86	0.84	211	38	138	152	24	17		5	0.27		119	69	4877			0	0	1	1
2	46			1	2	76	94	0.86	163	44	85	58	0.99	25	18	159.167	21.2037	6.3	3.6	130	90	5.3	6096.6	1	3	2	77	21.04	96	0.81	184	66	84	70	22	18		5	1.18		114	71	5470			0	0	1	1
2	45			1	2	87	89	0.85	200	43	124	92	0.31	28	31		26.6208	8.76	3.9	120	80	5.2	7955.8	1	1	2	85	25.582	85	0.8	174	46	98	127	22	24		4.8	0.25		118	70	6721			1	0	1	0
2	41			1	1	77	87	0.95	174	45	96	76	1.14	25	19		24.5759	5.85	4.1	130	70	5	10677	1	1	1	77	23.6081	98	0.97	161	48	86	101	15	14		4.9	0.4		110	70	10318			0	0	1	1
2	42			1	2	81	87	0.88	152	43	79	44	0.1	25	18		22.9872	4.63	3.8	110	90	5.2	8888.6	1	1	1	84	24.1622	93	0.8	164	52	102	40	19	16	3.8	5.6			110	60				0	0	1	1
2	42			1	1	75	91	0.8	180	34	117	76	0.31	23	19		24.5018	3.3	3.4	130	90	5.2	14735	1	1	1	87	26.1849	96	0.79	210	41	138	112	19	21		5	0.2		140	86.5	13776			0	0	1	1
2	47			1	1	70	85	0.94	227	64	123	68	0.69	26	16		24.0921	13.47	4.8	120	80	5.8	7955.4	1	1	1	86	25.2241	86	0.95	223	52	123	188	20	13	5.2	6			118	78				0	0	0	0
2	51			1	2	82	84	0.91	193	53	104	55	7.68	31	20		24.6113	17.62	4.8	140	90	5.5	8189.4	1	1	2	86	24.7391	85	0.98	189	44	111	65	30	13	4.9	5.7			120	70				0	0	0	1
2	51	2		1	1	79	92	0.83	167	52	79	69	0.28	48	22		22.0308	6.28	3.2	130	90	5.1	8117.7	1	1	2	75	21.9154	88	0.78	128	50	52	71	53	24		5.1	0.14		109	68	4283			0	0	0	1
2	47			1	1	71	90	0.77	225	58	135	66	0.05	22	15		20.2514	2.2	2.4	130	70	5.7	9599.8	1	1	1	72	20.1011	83	0.6	214	51	124	119	21	15		5.5	0.05		119	69	9272			0	0	0	1
2	59			1	1	84	94	0.99	223	41	132	219	0.78	26	21		27.4409	10.36	3	120	80	5.3	4672.1	1	1	1	84	26.5162	90	0.96	199	42	103	329	20	14	3.6	5.3			142	90				0	1	1	0
2	52			1	2	66	89	0.77	207	44	121	115	0.39	22	12		19.4374	3.89	2.9	130	70	5.4	10751	1	1	2	69	18.7262	97	0.69	203	55	116	47	23	13		5.1	0.28		130	82	13852			0	0	1	1
1	46			1	2	78	92	1.05	203	53	113	86	1.09	26	21		22.8594	1.36	4.7	110	70	5.8	8881	1	1	2	84	22.4008	87	0.98	249	68	138	100	19	12		5.6	0.61		119	78	5655			0	0	0	0
2	47			1	2	65	81	0.8	259	57	160	96	0.38	25	21		20.1426	3.68	3.8	130	70	5.5	14169	1	1	2	66	19.6233	85	0.74	218	59	126	92	17	12		5.3	0.33		115	82	13599			0	0	0	1
2	50			1	2	86	102	0.98	256	54	150	123	1.05	26	22	20.5	29.4414	12.56	5.9	120	80	5.3	7915.7	1	1	1	88	27.5953	100	0.93	238	58	144	94	20	18		5.1	0.39		110	70	6801			1	0	0	0
2	61	2		1	2	88	85	0.84	218	52	134	68	0.26	28	25		26.366	16.47	3.6	150	80	5.2	17300	1	1	2	91	27.2087	84	0.81	222	38	142	180	31	28	4.2	5.2			150	89				1	0	0	1
1	55			2	1	94	89	1.11	166	33	101	69	4.51	35	41	53.5714	25.5914	2.78	4.1	110	70	5.3	7026.6	1	3	1	96	23.9018	88	1.04	164	34	95	184	26	29	5.8	5.6			100	60				1	0	1	0
2	44			2	1	74	87	0.81	138	35	77	61	0.16	19	13		23.3599	4.12	3.8	120	80	5.1	5546	1	3	1	77	23.9732	85	0.73	130	37	72	62	15	16		5	0.87		110	67	7273			0	0	1	0
1	40			2	1	79	91	1.18	216	36	122	265	0.42	28	29	396.81	22.9002	1.83	4.4	120	80	5.3	7048.5	1	2	1	81	22.5263	89	1.26	183	33	67	325	21	18		5.2	0.64		111	79	3396			0	1	1	0
2	48			1	2	69	93	0.88	224	42	140	127	0.74	30	26		18.728	6.69	3.6	110	80	5.2	7875.6	1	1	1	70	19.3436	87	0.7	237	42	158	132	20	13		4.6	0.27		98	63	4810			0	0	1	0
2	43			1	2	75	86	0.78	130	41	66	39	0.24	15	13		23.5547	3.75	5.5	140	100	5	15390	1	1	1	77	23.9872	102	1.01	181	59	92	71	20	17		5.3	0.21		131	90	19062	2		0	0	1	1
2	44			1	1	63	85	0.81	169	47	69	95	0.16	12	10		20.2281	4.61	3.4	130	90	5.1	7571	1	1	1	68	20.2355	93	0.7	195	73	94	66	20	13		5.6	1.52		110	70	9524			0	0	1	1
2	41			1	2	75	92	1.02	154	31	80	135	0.15	15	11	20.8333	24.5602	9.28	3.4	120	90	5.5	6147	1	3	2	90	24.983	100	0.83	209	54	118	107	26	24		5.6	1.62		110	69	5817			0	0	1	1
1	68			2	2	73	78	0.92	143	31	73	68	0.17	26	21		20.7834	0.82	5.9	110	80	5.4	12267	1	1	1	75	20.4099	83	0.78	144	48	72	37	24	17		5.4	0.7		101	67	9891			0	0	1	0
1	62	4		2	1	68	83	1.24	132	41	59	82	4.19	33	19	102.857	27.9208	3.08	5.5	150	90	5.3	11520	3	3	1	95	28.7966	81	1.41	137	52	61	70	25	18		5.4	0.72		124	90	7826			0	0	0	1
2	42			1	2	82	85	1.07	195	48	95	71	0.27	19	19	147.143	25.3929	8.6	3.9	150	100	5.2	12162	1	3	2	85	26.0899	84	0.99	242	62	143	74	23	17		5	0.26		108	66	15852	2		0	0	1	1
1	53			3	1	78	85	1.2	229	33	132	141	2.22	15	17		22.5972	0.96	4.9	150	90	5.8	4904	3	1	1	86	23.7374	111	1.16	262	47	187	228	23	28	5.5	6.5			140	90		2		0	0	1	1
2	58			1	1	89	90	0.9	196	58	121	74	0.62	21	19		28.3362	11.55	3.3	120	80	5.1	15008	1	1	1	91	27.2464	91	0.83	177	47	106	50	18	16	3.8	5.4			130	80				1	0	0	0
1	64			3	2	88	94	1.14	156	44	88	119	0.21	22	19		24.63	2.39	5.1	130	80	5.1	17310	2	1	1	91	24.9016	96	1.03	186	45	103	105	17	16		5.6	0.19		122	70	16901			0	0	0	1
2	51			1	2	78	88	0.83	136	46	77	51	0.39	31	18		25.8935	11.56	3.1	110	80	5	4681	1	1	2	90	26.4912	84	0.76	158	49	82	65	29	21		5.5	0.27		120	70	11523			0	0	1	0
1	58			2	1	87	95	1.06	231	42	169	57	3.01	46	26		25.8797	1.65	5.1	130	100	5.8	3632	1	1	1	90	25.6046	97	1.1	247	40	165	128	28	23		6.1	1.9		130	80	4421			0	0	0	1
2	48			1	2	75	87	0.94	165	48	93	129	0.3	23	16		24.8637	9.61	3.7	80	40	5.2	15510	1	1	1	84	24.7902	85	0.84	157	49	78	82	20	9		4.9	0.22		107	67	6683			0	0	1	0
1	50			2	1	96	89	1	193	45	125	83	12.44	26	25	125	25.4491	3.17	5.8	130	100	5	2540	1	3	1	99	25.4365	92	0.91	205	39	124	131	34	34		5.4	11.01		110	70	1725			1	0	0	1
2	51			1	1	88	87	0.93	215	56	142	61	1.42	22	16		26.3245	14.34	5.3	140	90	5.8	16169	1	1	1	90	26.1075	95	0.85	260	57	168	71	25	21		6.1	4.39		132	80	10065			1	0	0	1
2	48			1	1	69	77	0.86	190	58	106	107	0.29	19	13	71.1905	21.8586	6.29	3	120	90	5.1	12830	1	1	1	79.5	22.5834	83	0.88	179	50	100	104	15	9	3.3	5.4			110	70				0	0	0	1
1	48			3	1	88	94	1.16	178	30	77	436	0.72	42	43	357.143	24.1617	2.24	4.5	110	80	5.4	2756	3	3	1	89.3	24.9023	94	1.1	147	31	75	234	39	29	4.5	5.7			124	82				0	1	1	0
1	49			1	1	84	80	1.1	178	51	108	47	0.47	26	29	152.143	23.9816	1.97	4.7	110	70	5.3	8774	1	3	2	90	24.2191	84	1.03	210	48	121	66	26	27		5.4	0.5		110	80	8715			0	0	0	0
2	44			1	1	76	81	0.83	224	59	135	123	0.35	20	15		24.3218	5.98	3.3	110	70	5.1	10009	1	1	1	84	24.796	78	0.76	215	49	116	163	19	13		5.2	0.29		110	79	11027			0	0	0	0
2	43			2	2	79	97	0.84	218	64	129	80	0.62	34	63	142.857	24.9651	9.59	4.9	110	80	5.2	3069	1	3	1	82	24.7018	100	0.77	214	76	105	134	35	38		5.5	0.53		132	100	10246			0	0	0	0
2	47			1	1	76	93	0.95	182	37	117	110	0.24	19	15		25.8275	12.3	3	120	70	5.6	8120	1	3	1	88	24.8737	94	0.79	149	35	81	89	21	20		5.8	0.93		110	70	6764			0	0	1	0
2	55			1	1	83	88	0.86	260	75	159	127	2.47	37	34		22.4463	9.22	4.6	140	90	5.1	14548	1	1	2	83	23.0425	94	0.82	233	65	127	118	25	30		5.6	25.28		120	70	10146			0	0	0	1
1	59			3	1	84	87	1.14	236	39	157	192	1.51	33	28	211.952	21.9297	3.95	5.4	110	70	5.3	9295	3	3	1	86.3	23.9787	88	1.16	232	45	147	235	38	36	6	6			130	94				0	1	1	0
2	65	2		1	1	85	88	0.85	198	57	112	93	1.12	27	21	26.6667	22.2449	3.23	3.6	140	100	5.1	18411	1	3	1	87	22.6135	81	0.76	199	49	105	138	24	20		4.9	1.24		150	101	15585			1	0	0	1
1	68			2	1	80	99	1.04	214	44	139	159	1.17	33	26	71.4286	22.3364	1.49	6.8	130	90	5.8	6358	1	3	1	84	21.4525	112	1.02	254	44	161	134	30	28		6	5.69		121	71	4528			0	1	0	1
1	55			2	2	80	88	1.09	156	57	76	81	0.25	30	17		18.4837	1.12	6.5	110	70	4.8	14592	1	1	2	76	18.2111	80	1.04	165	58	87	73	18	8		5.1	0.22		120	79	16390			0	0	0	0
1	50			1	1	88	98	1.14	204	40	129	152	2.57	24	21	23	26.2287	2.09	6.4	110	70	5.4	6248	1	3	1	95	25.9516	97	1.16	238	42	157	187	27	34	6.5	5.6			109	79				0	1	0	0
2	41			1	1	73	83	0.94	188	52	113	47	0.49	29	30	7.33333	22.0301	5.94	4.7	120	90	5.5	5741	1	1	1	77.5	22.3093	86	0.78	158	39	97	50	19	16	4	5.7			106	66				0	0	0	1
2	52			1	2	71	89	0.8	124	36	69	73	0.99	23	18		20.1299	3.75	4	90	60	4.9	16003	1	1	2	75	21.2147	83	0.75	155	37	85	130	23	15		4.7	0.1		92	66	12283			0	0	1	0
1	65			1	1	102	95	1.02	193	49	118	91	2.95	30	32	161.143	32.0773	5.04	6.5	150	90	5.6	6442	1	3	1	100	31.242	87	0.98	189	43	102	167	25	30		5.6	0.87		120	69	5638			1	0	0	1
2	48			1	1	70	78	0.92	199	42	135	99	0.33	22	18		21.6726	4.5	3.9	110	70	5.1	14297	1	1	1	80	21.132	78	0.79	167	35	110	70	23	17		5.4	0.59		142	89	14887			0	0	1	0
1	59			3	1	86	80	0.87	145	39	84	70	2.08	33	25		22.5391	0.84	4.9	110	70	5.6	6801	1	1	1	80	21.7007	77	0.86	124	32	73	38	29	22	5.4	6			98	60				0	0	1	0
1	51			1	1	77	93	0.95	204	43	130	153	0.35	33	28	8.33333	24.0205	1.35	3.9	110	80	5	10384	1	3	1	88	25.1123	81	0.9	204	38	124	233	30	34	4.5	5.5			130	94				0	1	0	0
1	67			1	1	78	85	0.94	205	74	110	65	0.61	27	25	96.4286	21.7924	0.89	5.1	140	100	5	16168	1	3	1	84	22.1007	83	0.9	200	45	123	103	21	20	5.3	5.4			140	90				0	0	0	1
2	56			1	1	86	76	1.03	190	53	109	91	5.61	18	21		24.0032	28.6	3.2	140	90	5.3	13513	1	1	1	96	22.1811	80	0.94	218	42	134	149	23	24	4.1	5.5			120	80				1	0	0	1
1	67			1	1	86	80	0.98	214	47	140	95	4.88	27	24		25.1797	1.42	4.9	140	90	5.3	8615	1	1	1	86	24.5996	84	0.98	208	46	128	108	18	17		5.1	1.77		142	86	5986			0	0	0	1
1	61			1	2	69	90	0.82	131	40	66	75	2.96	22	14		17.8807	0.84	4.1	110	70	5.6	14456	1	1	2	67	17.3134	85	0.72	122	46	55	58	17	8		5.4	3.09		105	65	11202			0	0	0	0
2	52			1	1	64	96	0.76	210	53	135	73	0.13	29	25		16.734	3.11	3.2	110	80	5.7	13281	1	1	1	65.3	15.6816	94	0.65	188	48	118	102	24	19	3	5.9			113	70				0	0	0	0
1	43			1	1	95	87	1.02	172	41	102	140	3.3	26	35		28.5032	2.45	6.4	140	100	5.1	7088	1	3	1	98	27.8595	94	0.96	177	33	94	227	31	46		5.1	1.16		110	61	1747			1	0	0	1
1	66			3	1	68	97	0.93	182	65	93	66	0.19	33	28		20.8528	0.91	4.3	130	90	5.3	21727	3	3	1	76	22.3336	106	0.97	183	59	98	77	31	26	4.7	5.4			130	90				0	0	0	1
1	43	2		1	2	78	82	1.02	217	79	120	40	0.47	46	32	282.143	23.406	1.27	5.1	140	90	2.6	10183	1	3	1	81	23.3638	78	0.96	182	60	91	88	25	16		4.8	0.7		110	80	7150			0	0	0	1
1	68			1	2	84	82	0.9	190	43	117	181	1.77	33	39		24.7874	1.24	6.5	110	70	5.6	5672	1	1	1	88	24.8559	84	0.86	180	39	109	212	29	33	6.1	5.9			124	80				0	1	0	0
2	61			1	1	74	88	1.03	214	42	141	130	1.44	27	19	53.5714	24.8673	12.38	5.4	140	100	5.2	16763	1	3	1	77	23.7812	95	0.98	167	32	101	119	22	19	5.7	5.4			110	60				0	0	1	1
2	53			1	1	74	96	0.77	200	60	127	45	0.31	31	22		20.8163	1.47	3.2	110	70	5.1	12636	1	1	1	82	21.6416	80	0.75	198	52	122	47	28	17		5.3	2.27		100	70	5888			0	0	0	0
2	62	4		1	1	74	99	0.95	180	48	103	109	1.02	27	23	12.5	21.7768	9.5	5.4	140	90	5.9	8078	1	3	1	78	21.2109	93	0.78	173	43	95	94	21	17	4.6	5.8			142	80				0	0	1	1
1	56			3	1	82	92	1.12	202	40	119	240	1.02	19	33		25.1448	1.76	5.9	120	90	5.5	5185	3	1	1	86	24.9344	98	1.04	228	38	143	206	21	26		5.3	1.51		122	70	7347			0	1	0	1
1	64			2	2	86	92	1.39	220	54	148	96	1.42	26	37		25.0099	5.83	4.2	130	80	5.2	11555	1	3	2	96	25.2447	82	1.12	124	31	45	276	21	19		4.7	1.7		150	90	6400			0	0	0	1
2	43			1	1	70	78	0.9	155	57	83	47	0.42	28	22		22.7737	5.23	2.5	130	90	5	10784	1	1	2	76	21.7707	87	0.84	161	61	73	50	22	17	3	5.6			110	70				0	0	0	1
1	58	4		1	1	76	82	0.94	171	51	109	44	0.37	27	28	51.1667	20.6332	0.95	4.1	160	100	4.9	10749	1	3	1	25.4	20.6678	87	0.84	176	47	105	45	25	23	3.6	5			140	90				0	0	0	1
1	57	2		3	1	87	103	1.14	185	61	95	133	0.3	20	25	107.619	25.0724	2.39	5.8	120	90	5.1	7361	3	3	1	89	25.9225	102	1.04	166	40	97	100	21	24	7	5.5			120	80				0	0	0	1
2	62			1	1	90	94	0.8	194	47	123	92	16.21	30	27		22.6553	4.43	3.9	110	80	6.2	9112	1	1	1	76	21.809	91	0.69	171	42	92	110	20	12		6.1	2.66		113	78	13436			1	0	1	0
1	67	2		2	1	89	93	1.15	183	43	106	192	0.97	24	20	200	23.6142	6.38	7.7	140	90	5.7	8639	1	1	1	82.5	21.0408	96	0.94	226	47	161	143	26	24	4	5.9			130	80				0	1	0	1
1	60			2	1	79	90	1.15	174	49	109	46	5.64	32	17		22.5713	1.45	5.7	120	80	5.3	8231	1	1	1	90	22.7502	94	1.1	188	35	114	108	21	23		5.5	0.69		118	67	6217			0	0	0	0
1	66			3	2	88	110	0.96	196	49	120	101	1.24	33	30		23.1104	1.57	5.6	120	90	5.9	6429	3	1	2	90	23.4958	107	0.82	153	42	88	100	27	23	5.3	5.8			130	70		2		0	0	0	1
2	50			1	1	66	97	0.95	167	65	83	50	2.09	29	20	5	20.1553	3.79	3.2	110	80	5.9	19666	1	1	1	73.5	19.8939	85	0.84	183	45	115	72	25	24	3.1	5.8			100	60				0	0	0	0
2	41			1	1	68	86	0.79	175	55	100	78	0.8	28	18		21.8137	3.87	3.3	130	80	5.1	14522	1	1	1	77	23.2022	85	0.76	162	49	86	108	22	16	3.2	5.3			110	62				0	0	0	1
1	66			1	1	90	82	1.03	158	50	84	95	0.29	22	17		28.3812	1.94	4.2	130	90	5.3	7327	1	1	1	98	27.6647	84	1.02	154	45	79	111	15	21		5.1	0.12		110	68	12159			1	0	0	1
2	66			1	1	75	93	0.73	168	49	93	86	5.25	23	15		21.4084	3.26	2.8	130	70	5.5	11158	1	1	1	74	19.4711	78	0.74	136	39	73	66	24	17		5	0.12		100	71	12571	2		0	0	1	1
1	65		2	3	1	85	91	1.04	175	58	89	91	2.96	27	16		22.9016	2.69	5.4	130	90	5.8	10686	3	1	1	86	21.0312	96	0.92	159	53	69	84	29	19		6.4	1.11		130	78	11750			0	0	0	1
2	68			1	1	90	92	0.77	197	60	110	88	7.58	22	16	71.4286	26.2156	8.68	5.2	140	90	5.5	5904	1	3	1	87	25.7333	89	0.79	207	57	109	85	26	25		5.7	0.55		140	90	8645			1	0	0	1
2	48	3		1	1	80	86	0.82	242	70	154	52	2.04	32	31		27.854	6.33	4.5	120	90	5.2	13927	1	3	1	84	26.2209	96	0.76	252	60	174	57	29	35		2.1	2.52		122	70	22764			0	0	0	1
2	62			1	1	84	85	0.88	174	40	115	93	0.96	60	53		24.2972	11.65	4.6	110	70	5	13412	1	1	1	89.5	24.6142	95	0.9	176	32	107	135	39	24	4.2	5.5			110	70				0	0	1	0
1	52			3	1	78	86	1.09	153	51	77	109	0.34	32	25	33.3333	21.7226	1.22	4.5	100	60	5.4	6028	3	1	1	86	21.7925	73	1.02	129	38	64	61	34	33		5.1	1.49		110	70	8414			0	0	0	0
1	58	2		2	2	76	92	1.15	171	52	92	100	0.83	26	26	25.6667	22.0168	1.57	5.9	120	90	5.4	7135	1	3	2	83	22.3627	81	1.01	209	44	112	179	26	33		5.4	0.38		120	86	7542			0	0	0	1
2	59			1	2	85	96	0.97	339	64	251	92	1.93	29	25	65.8333	26.3148	8.68	6.3	130	90	5.8	5629	1	3	1	88.5	27.0542	97	0.81	195	46	112	172	30	23	6.5	6.2			130	80		2		1	0	0	1
2	60			1	1	72	81	0.8	187	56	107	93	0.15	26	22		22.8501	3.22	3.5	110	80	5.4	11104	1	1	1	77.2	23.8821	80	0.77	196	46	118	95	21	19	3.9	5.7			120	70				0	0	0	0
2	64			1	1	82	96	0.88	209	55	127	105	1.35	26	16		25.2438	4.2	3.5	140	100	5.5	11054	1	1	1	93	24.7686	98	0.77	239	52	158	101	24	16	3.1	5.7			142	89				0	0	0	1
2	44			1	2	80	81	0.79	192	46	130	60	0.53	52	38		20.608	3.43	4.4	130	90	5.6	11735	1	1	1	69.5	20.6844	86	0.92	181	34	129	128	30	20	5.6	5.6			109	70				0	0	1	1
2	62			1	1	82	103	0.77	211	50	141	76	0.62	26	16		26.4113	7	2.8	140	90	5.9	16083	1	1	1	83	25.4712	103	0.72	231	53	157	179	26	19	3.5	5.7			120	80		2		0	0	0	1
1	65			1	1	87	80	1.15	222	54	153	63	1.07	33	22	880	25.5705	1.23	4.9	110	70	5.3	9140	1	3	1	97.2	25.3099	92	1.02	221	44	150	122	29	27	4	5.5			102	80				0	0	0	0
2	46			1	1	75	78	0.77	192	51	120	90	0.44	25	19	35.7143	24.3394	6.88	2.9	110	80	5.5	12705	1	3	1	82	21.8293	89	0.74	174	40	120	72	19	14	3.2	5.6			110	80				0	0	0	0
1	66			3	1	82	86	1.16	244	62	158	69	1.49	37	32		22.7054	1.03	6.5	130	70	5.7	8734	3	1	1	85.2	23.0708	80	1.16	195	51	120	129	23	20	7.8	5.9			150	90		2		0	0	0	1
2	66	2		1	2	83	91	0.87	268	60	178	82	0.67	28	19		23.8111	5.85	4	130	70	5.7	13954	1	1	1	84	21.522	97	0.82	244	62	176	55	24	23	3.8	5.8			132	80				0	0	0	1
2	67	2		1	1	73	97	0.69	249	75	143	138	0.32	22	20	171.429	27.3807	10.57	3.6	170	90	6.2	13207	1	3	1	80	25.1081	98	0.67	244	74	152	222	25	22	3.6	5.8			140	80		2		0	0	0	1
2	63			1	1	92	80	0.82	212	56	133	89	0.62	29	19		24.3474	5.07	3.3	120	70	5.5	13853	1	1	1	92	24.563	91	0.8	217	56	135	115	20	16	4.1	5.7			127	80		2		1	0	0	0
2	54			1	1	79	73	0.85	195	43	126	94	6.05	34	51		24.1207	4.75	4.3	120	70	5.7	2842	1	1	1	87	25.0656	90	0.79	151	30	64	274	40	63		5.5	1.71		132	80	2134			0	0	1	0
1	56			2	2	82	85	1.07	190	39	114	202	0.28	36	33	125	24.1546	3.4	5.7	110	80	5	5840	2	3	2	83	22.845	85	0.91	208	38	126	152	28	20		5	0.45		106	62	5922			0	1	1	0
2	50			1	1	64	90	0.82	210	73	111	70	0.31	33	26		20.3582	2.64	4.6	160	110	5.4	14649	1	3	1	85	22.5786	95	0.7	208	53	123	131	34	35		5.2	0.26		160	102	10313			0	0	0	1
1	58			1	1	82	92	1.08	251	35	59	678	1.25	49	43	350	24.6965			110	70	6	4381	1	3	1	97	26.2605	157	0.96	331	33	50	1120	31	35		7.2	0.77		120	79	4895			0	1	1	0
2	67	2		1	1	74	80	0.8	250	80	136	152	1.26	28	22		21.2603	8.12	3.9	130	90	5.4	17307	1	1	1	81	22.8249	83	0.73	262	75	149	139	25	23	4.5	5.4			140	80				0	1	0	1
2	62	2		1	1	81	90	0.84	230	51	156	109	0.51	30	24		27.4422	10.37	4	150	90	5.8	12514	1	3	1	90	21.3266	90	0.79	200	45	130	85	24	17	3.9	5.8			148	90				0	0	0	1
1	66			3	1	78	90	0.98	185	63	96	84	0.87	30	19	250	21.8792	0.99	4.3	160	100	5.3	10010	3	3	1	79	21.0263	92	0.85	203	55	117	93	27	16	4.6	5.4			140	82				0	0	0	1
2	67			1	1	64	89	0.86	190	47	122	95	0.8	34	20		16.3503	2.19	2.5	100	70	5.5	13497	1	1	1	67	16.0156	98	0.88	237	47	175	147	26	14	3.4	5.6			110	80				0	0	1	0
2	51			1	1	76	77	0.86	183	53	109	63	0.81	26	18	65.9524	26.1008	3.88	3.9	100	70	5.7	9471	1	3	1	87	26.1122	82	0.72	243	49	161	146	22	18		5.5	0.22		110	70	9904			0	0	0	0
2	52			1	2	64	75	0.95	155	44	93	50	0.63	22	16		19.1057	1.64	4.4	110	80	5	10798	1	3	2	65	18.5468	85	0.8	146	42	85	57	19	15		4.6	10.54		118	78	15967			0	0	1	0
2	44			1	2	74	76	0.82	163	58	83	64	1.99	34	42		23.5749	9.33	5.6	110	70	5.2	7001	1	1	2	85	24.4101	76	0.68	152	60	77	28	24	32		4.8	1.59		104	60	9457			0	0	0	0
1	60			2	1	89	80	0.99	213	40	135	177	1.21	32	20		24.9724	2.98	5.9	110	80	5.3	7403	1	3	2	89	24.8198	94	0.89	196	39	106	275	21	20		5.3	0.77		120	70	8396			0	1	0	0
2	53	2		1	2	88	86	0.84	199	56	118	136	0.57	23	22		26.7564	8.29	4.4	130	80	5.3	4708	1	1	2	96.2	28.6421	85	0.76	212	39	148	77	26	21	4.2	5.5			140	80				1	0	0	1
1	63			3	1	73	88	1	176	52	100	99	3.48	23	11	350	20.4126	1.52	5.2	140	70	5.2	12173	3	1	1	84	21.2922	99	1.06	231	53	164	155	25	14	7.2	5.6			166	80		2		0	0	0	1
2	51			1	1	73	83	0.87	187	37	127	122	0.39	29	24		23.9478	7.65	4.1	110	70	5.4	14483	1	3	1	78	22.7819	90	0.73	183	44	118	71	20	16		5.3	0.15		104	72	19623			0	0	1	0
2	57	2		1	1	66	89	0.99	154	53	81	63	3.23	26	17		20.1322	2.93	2.7	140	90	5	22282	1	1	1	74	21.2835	84	0.72	179	52	93	134	31	27		4.8	0.17		162	110	22557			0	0	0	1
1	61			1	1	88	90	1.25	186	44	124	82	0.21	30	37		26.7848	2.41	4	100	60	5.5	4949	1	1	2	95.2	26.7898	91	1.04	165	36	114	102	18	21	3.6	5.9			110	70				0	0	0	0
2	56			1	1	77	74	1.14	162	56	89	56	0.09	22	18		21.2791	10.4	4.6	100	60	5.2	17095	1	1	1	82.4	21.3213	73	1.07	173	52	107	66	20	13	4	5			120	70				0	0	0	0
1	66	4		3	2	76	92	1.04	198	69	101	165	0.56	31	27	350	27.8238	2.45	5.5	160	90	5.3	7793	1	3	2	99	27.9029	100	0.92	178	61	80	150	26	28		5.5	4.19		120	70	5666			0	1	0	1
2	61	2		1	2	70	86	0.94	214	55	138	110	0.2	30	23		21.4825	3.81	3.8	130	80	5.2	14058	1	1	2	78	23.6895	89	0.79	167	59	79	97	33	31		5.4	0.4		110	70	7181			0	0	0	1
2	66			1	2	80	105	0.78	199	52	122	120	1.25	29	28		25.0222	14.67	3.9	90	70	6.3	7242	1	1	1	83	23.8463	98	0.74	169	43	92	134	19	16		6	0.73		110	70	3598			0	0	0	0
1	45			3	2	77	94	1.14	189	58	95	203	0.97	40	35	2580	24.4494	1.63	6.8	140	80	5.4	6409	3	3	2	85	24.7701	99	1.14	216	55	115	204	39	38		5.4	1.11		120	69	5462			0	1	0	1
1	58	4		1	1	88	110	1.02	225	43	81	638	0.74	35	30	1300	22.3911	2.73	6.9	120	80	5.5	10779	1	3	1	95	23.2909	111	1.01	242	49	128	463	29	29		6	0.91		131	90	7817			0	1	0	0
2	60			1	1	69	85	0.97	243	74	156	67	0.09	28	20		22.8859	7.5	4.1	110	70	5.3	14985	1	1	2	79	23.54	80	0.9	231	65	148	74	28	23		4.8	0.15		120	68	13438			0	0	0	0
2	48			1	1	67	84	0.96	201	74	110	65	0.08	26	18	58.5	18.4471	3.35	3.4	120	70	5	22360	1	2	1	76	19.6309	85	0.92	202	53	113	116	23	17	3.4	5.3			120	80				0	0	0	0
2	53			1	1	74	92	0.92	478	63	351	333	0.68	25	25		23.5445	6.13	5.4	130	90	5.5	12989	1	1	1	73	22.8373	93	0.84	194	78	83	105	31	32		5.6	0.31		134	85	10207	2		0	1	0	1
2	40			1	2	65	76	0.8	156	66	75	49	0.39	42	40	42.8571	22.526			110	70	4.8	17089	1	3	1	76	24.3713	89	0.69	144	55	66	71	24	20		4.7	0.29		131	90	13048			0	0	0	0
1	49			3	1	86	90	1.14	185	64	101	120	2.63	55	51	71.4286	24.4764	1.07	5.9	130	90	5.4	5273	3	3	1	88	23.9581	107	0.98	223	67	127	181	36	63	6.6	8			110	70				0	0	0	1
1	50	2		1	1	83	86	1.07	207	67	105	218	0.57	35	23	100	24.6505	1.55	6.9	110	70	5.7	11252	1	3	1	94	26.9399	94	0.88	193	62	107	164	39	27	5.6	5.7			150	100				0	1	0	1
2	43			1	1	76	92	0.88	186	62	108	58	0.15	26	18	34.3333	23.8207	5.33	3.2	100	60	5.5	15783	1	3	1	78	24.097	95	0.8	202	40	132	88	22	17	4.1	5.4			96	60				0	0	0	0
1	63			1	1	87	92	1.35	217	61	140	63	2.18	30	20	150	24.1417	4.01	9	110	70	5.5	12386	1	3	1	89	23.5038	91	1.14	220	65	115	185	30	20		5.1	1.07		148	90	14737			0	0	0	0
1	48			3	1	68	90	0.93	224	71	136	90	1.07	25	18	198.571	16.7249	0.82	4.3	130	90	5	18356	2	3	1	68	16.4595	88	0.84	250	72	150	96	38	40	4.3	5.1			140	90				0	0	0	1
1	41			2	1	94	93	1.1	182	50	113	42	1.07	26	24		27.7723	4.18	5.6	120	80	5.2	8258	1	1	1	91	26.4559	85	1.02	157	39	88	134	24	30	5.4	5.4			102	70				1	0	0	0
1	60	2		1	2	79	95	1.1	195	56	122	71	0.63	33	32	28.5714	24.4952	2.44	7.2	140	90	5.2	7224	1	3	2	81	24.9957	90	1.01	168	51	103	91	27	25		5.2	0.45		120	70	3019			0	0	0	1
2	51			2	2	79	82	0.92	199	52	133	47	0.39	34	27	16.6667	25.2802	3.89	5	90	50	5.4	10513	1	3	2	81	24.653	88	0.75	184	48	111	77	34	34		5.5	0.28		110	60	11760			0	0	0	0
2	41			1	2	77	82	0.87	186	51	117	71	0.46	19	14	30.8333	24.0538	5.85	4.3	100	60	5.1	12753	1	3	1	87	25.0936	88	0.76	227	54	146	74	17	18	4	5.5			100	60				0	0	0	0
2	69			1	1	82	80	0.9	145	32	80	199	0.74	34	26		22.561	7.23	4.4	110	80	5.6	16740	1	1	1	87.2	23.1319	83	0.86	156	28	98	202	20	16	3.8	6			130	68				0	1	1	0
1	69			1	1	80	91	1.01	180	47	100	199	2.49	25	14		21.1115	1.36	5.4	140	80	5.1	14952	1	1	1	80	19.5535	87	0.97	146	44	79	139	19	10	5.1	5.3			158	90				0	1	0	1
2	55			1	1	89	83	0.85	174	59	93	84	1.19	21	17	8.33333	32.0733	7.83	3.9	110	60	5.3	16184	1	3	1	96	32.4267	84	0.76	186	51	105	139	19	21		4.9	0.35		120	70	13510			1	0	0	0
2	51	4	4	1	1	89	89	0.79	267	51	176	283	1.8	40	44	6.66667	26.2109	9.01	4.5	110	60	5.8	8700	1	3	1	95	26.4393	101	0.67	300	70	202	125	28	55		5.9	0.48		126	80	9288			1	1	0	0
1	57	2		1	1	81	94	1.01	190	36	131	140	0.39	20	16		21.512	2.25	5.4	130	90	5	11167	1	1	1	77	20.0248	94	0.87	147	29	85	181	17	16		5.3	0.25		110	80	8034			0	0	1	1
1	62			1	1	74	81	1	204	50	131	44	4.33	33	39		23.1426	1.5	4.4	130	90	5	9458	1	1	1	78	23.2947	80	0.97	184	46	115	63	27	43	3.9	5.5			130	90				0	0	0	1
2	42			1	1	92	81	0.87	149	70	60	55	1.05	24	24		30.5151	13.72	4.5	100	50	5.4	11558	1	1	1	83.7	26.6138	84	0.82	141	68	52	74	20	18	3.8	4.8			110	80				1	0	0	0
1	43			1	2	77	84	1.19	212	57	134	57	0.31	24	16		20.9386	0.5	5.1	130	90	5.2	13251	1	1	1	75	20.889	89	1.09	219	48	161	114	24	19	4.9	4.6			110	82				0	0	0	1
2	46			1	1	63	87	0.9	173	53	101	70	0.17	27	19	35.7143	19.6917	2.81	3.8	100	70	5.5	14530	1	3	1	76	19.5638	88	0.78	168	49	93	116	24	18		5.2	0.14		131	80	17450			0	0	0	0
1	56			2	1	79	94	1.23	308	57	220	59	0.48	17	16		20.9468	1.1	6.6	110	80	5.3	17421	1	3	2	82	21.9742	86	1.04	261	59	176	67	23	18		4.8	3.7		99	72	15057			0	0	0	0
2	51			1	1	83	96	0.94	195	52	118	79	0.61	27	29		26.6557	14.05	4.7	110	70	5.6	9264	1	1	2	87	28.4425	97	0.89	202	50	112	168	39	57		5.6	0.93		102	66	6252			0	0	0	0
1	60			3	1	72	101	1.04	168	54	90	87	0.56	23	16	125	19.0558	0.63	6.1	120	90	5.3	12237	3	2	1	75	19.1886	87	0.96	176	47	99	102	25	23		5.3	0.25		110	70	9226			0	0	0	1
1	54			1	1	90	101	1.16	195	42	123	108	14.42	26	25		25.6055	4	5.3	120	80	6.1	5610	1	1	2	92	25.796	199	1.07	218	43	133	195	34	44		8.4	1.13		130	90	4146			1	0	0	0
1	54			2	1	88	90	1.02	189	33	132	89	2.23	31	37		28.457	2.7	4.5	140	100	6.2	7093	1	1	1	94	28.4585	114	0.98	224	40	149	205	35	46		5.8	1.17		121	68	4307			0	0	1	1
2	50	2		1	1	69	86	0.8	172	60	95	51	0.4	28	27		21.0868	5.52	2.9	130	90	5.3	17660	1	1	1	76	21.436	89	0.76	180	57	100	90	23	21		4.9	0.37		130	90	17031			0	0	0	1
1	58			3	1	74	88	0.98	122	45	57	59	0.47	31	22	125	17.9856	0.94	6	100	60	5.9	10709	3	3	1	76	18.1879	88	0.97	174	48	94	128	30	22		5.1	0.41		91	70	7011			0	0	0	0
2	46	2		1	1	77	81	0.86	200	50	123	101	10.75	25	18		25.8773	9.05	2.8	110	70	5.1	15835	1	1	1	80	25.2922	75	0.86	202	55	117	72	23	20	4.5	5.6			112	70				0	0	0	1
1	49			3	2	86	91	1.01	226	64	142	55	4.06	24	16		22.0847	0.94	4.8	120	80	5.4	7304	3	1	1	78.1	21.6445	91	0.97	186	60	96	59	18	12	4.6	5.7			110	71				0	0	0	0
2	50			1	1	68	89	0.92	231	67	133	126	0.59	28	18		22.281	5.13	5.1	120	70	5.2	14171	1	1	1	69.5	21.868	94	0.91	231	54	151	102	31	22	4.9	5.7			106	70				0	0	0	0
2	40			1	2	88	98	0.88	155	34	100	106	0.14	24	20		27.363	13.45	4.6	120	80	5	10906	1	1	1	93	28.516	97	0.82	157	30	101	106	17	15	3.6	5.2			120	80				1	0	1	0
1	47			2	2	75	90	1.09	249	52	168	81	0.52	23	17	119.524	20.3826	1.83	6	120	90	5	10123	3	3	1	83	21.11	84	0.98	217	46	140	108	19	18		5.1	0.19		110	69	4809			0	0	0	1
2	47			1	2	78	85	0.79	159	53	81	76	0.33	24	16		22.2155	3.24	1.7	100	60	4.9	13887	1	1	2	78	22.5132	80	0.77	192	58	104	68	17	12		5	0.27		102	72	11045			0	0	0	0
1	62		2	3	2	81	112	1.13	176	49	104	58	2.21	50	54	250	24.813	2.16	6.7	140	90	7.3	6377	2	2	2	92	25.732	105	1.05	155	48	80	108	28	35		8.2	0.52		121	70	9179			0	0	0	1
1	44			3	1	87	204	1.12	190	46	113	136	1	27	18	145.833	24.1031	1.56	4.6	120	80	9.7	3038	3	2	1	98	26.0216	233	1.03	213	34	109	468	37	44	3.6	9.6			120	80			2	0	0	0	0
2	40			1	2	94	94	0.97	202	52	125	109	0.5	24	29	3.33333	32.9609	11.66	3.7	130	90	5.4	6534	1	3	1	89.4	30.328	83	1.21	166	30	106	139	21	11	5.8	5.9			118	71				1	0	0	1
2	66			1	1	82	83	0.94	226	56	144	108	1.49	28	22		21.8565	12.56	4.6	100	60	5.3	13127	1	1	1	84	22.6667	94	0.87	221	54	144	89	24	18	4.4	5.7			110	70				0	0	0	0
2	48			1	1	76	85	0.95	204	49	126	156	0.38	23	18		21.8992	4.56	4.2	110	70	5.7	4247	1	3	1	75	21.2306	90	0.92	237	45	146	216	24	22	5.1	5.8			101	61				0	1	1	0
2	45			1	1	92	79	0.91	253	61	161	129	0.78	23	18		25.5346	14.48	4.7	130	80	4.7	11712	1	1	1	94	25.4127	88	0.8	253	66	150	158	20	16		4.9	0.72		110	60	9020			1	0	0	1
1	65			3	1	67	84	1.18	174	56	97	55	0.22	25	27		19.5131	0.56	5.9	140	90	5.4	17620	3	1	1	62.6	18.8466	107	1.23	177	42	104	113	21	21	7.2	5.9			130	80				0	0	0	1
2	63			1	1	82	92	0.96	207	38	142	151	2.67	22	15		25.1924	8.36	4.9	100	60	6.2	15156	1	3	1	81	25.2075	99	0.93	213	39	138	186	28	24	5.5	6.3			120	70				0	1	1	0
1	49			1	1	74	85	1.11	187	56	112	50	0.31	34	32	11.6667	21.2525	1.26	4.9	120	80	5	8830	1	3	2	91	22.8932	89	0.99	169	36	89	212	31	32		4.8	0.42		120	70	8568			0	0	0	0
2	45			1	1	75	91	0.78	156	41	97	56	0.42	28	25		24.4001	4.73	4.5	130	90	5.5	6610	1	1	1	84	27.1551	102	0.69	189	46	110	140	30	33		5.7	0.37		119	70	7135			0	0	1	1
2	69			1	1	64	85	0.93	194	37	138	90	2.21	25	13	14.2857	18.5854	2.27	3.2	130	90	5	14215	1	3	1	72	19.6709	86	0.96	204	37	140	177	21	14	4.3	5.2			178	89				0	0	1	1
1	52			1	2	86	88	1.18	189	57	106	65	2.92	32	29		22.2013	1.72	4.3	140	90	5.3	9092	1	1	2	89	22.578	96	0.99	180	47	95	135	21	24		5.9	0.82		134	94	4577			0	0	0	1
2	51	2		1	1	80	78	0.85	240	57	150	129	0.8	26	18		22.8411	11.85	3.9	150	100	5.2	18224	1	1	1	83	23.0343	89	0.83	301	56	195	177	22	14		5.6	1.68		122	73	11573	2		0	0	0	1
2	42			1	1	72	90	0.86	197	60	113	57	0.32	28	21	147.857	19.5481	3.92	2.3	110	80	5.2	16676	1	3	1	74	19.4679	107	0.85	205	57	124	99	24	19		5.2	0.39		129	80	11630			0	0	0	0
1	66		2	3	1	88	117	1.05	174	43	108	57	1.65	30	35	107.143	25.2762	1.84	4.6	130	70	6.5	11885	2	3	1	95	26.4079	217	1.08	167	36	96	141	31	43	4.4	9.6			130	80				0	0	0	1
2	65			1	1	93	93	0.9	227	41	156	112	0.35	24	25		27.1586	5.75	4	110	70	5.4	13639	1	1	2	93	27.3096	88	0.92	266	47	199	131	23	20		5.5	0.32		111	69	16981			1	0	1	0
2	47			1	2	76	95	0.89	209	56	126	104	0.32	22	14		22.5427	6.69	3.8	120	80	4.8	12947	1	3	1	91	24.1988	104	0.8	171	39	101	123	17	15	4	5.2			112	80				0	0	0	0
2	46	2		1	2	77	94	0.79	175	50	101	77	0.77	22	21		26.1135	8.69	3.8	140	80	5.2	7721	1	1	1	83	27.721	98	0.66	184	52	101	126	18	19		5.4	1.96		130	90	6744			0	0	0	1
2	41			1	1	79	82	0.91	164	48	92	55	0.32	28	26		24.3728	5.52	4.2	120	90	4.9	13205	1	1	1	84.2	25.7771	81	0.89	143	46	70	97	24	19	3.8	5.2			120	70				0	0	1	1
1	70			1	1	78	87	1.12	185	37	124	89	0.63	31	18		21.6148	1.53	4.9	100	70	5.3	9340	1	1	1	81	21.6148	85	1.01	213	37	155	65	22	17	5.1	5.9			122	80				0	0	1	0
2	61			1	1	90	84	0.97	289	58	199	77	1.29	34	27		30.7407	18.14	5.7	160	90	5.4	12805	1	1	1	92	31.0676	84	0.94	283	63	201	119	26	22		5.2	1.75		120	80	10818			1	0	0	1
1	64			2	1	69	93	1.12	218	57	129	89	1.91	30	14		19.8141	1.05	7.1	110	60	5.9	11876	1	1	1	72	20.2939	92	1.05	187	51	113	139	28	18		5.9	3.99		110	70	14458			0	0	0	0
1	46			2	2	77	85	1.08	173	44	93	128	13.99	25	22	90	21.7735	1.15	4.8	130	90	4.6	6725	1	3	2	76	21.2706	93	1.25	158	41	88	179	19	22	4.5	4.7			160	110		2		0	0	0	1
2	58			1	1	81	88	0.95	175	41	106	80	0.35	26	19		28.0358	11.78	4.4	130	90	5.2	11063	1	1	2	89	28.1424	94	0.9	226	54	137	66	25	27		5.8	0.33		118	69	10880			0	0	1	1
1	56			2	1	69	95	1.13	139	58	47	131	0.33	37	29	61.6667	18.6143	0.5	6.4	160	100	5	6783	1	3	1	80	19.5075	115	1.04	173	59	82	122	27	22		5.6	0.11		131	90	6712	3	3	0	0	0	1
2	49			1	1	93	86	0.87	216	65	115	144	5.15	23	17		28.2784	10.29	3.2	120	80	5.1	11056	1	3	1	93	26.6811	86	0.78	247	70	132	118	15	6		5.5	2.71		129	89	10156			1	0	0	0
1	58			2	1	87	86	1.23	168	46	95	97	1.02	30	23	21.6667	26.3879	2.27	5.8	170	100	5.4	9851	1	3	1	89	26.5519	90	1.09	151	38	82	142	26	17	5.8	5.9			142	90		2		0	0	0	1
2	53			1	1	70	92	0.87	148	49	68	114	0.56	23	17		23.0712	6.91	5.4	130	90	5.3	13537	1	1	1	83	23.5553	89	0.74	145	47	70	85	20	15		5.3	0.44		125	79	11565			0	0	1	1
1	54			3	1	91	90	0.93	197	51	115	140	0.55	36	35	16.6667	24.634	5.97	4.5	120	70	5.4	14030	3	3	1	93	24.1038	105	0.8	144	35	75	120	29	34		5.7	3.75		117	77	7866			1	0	0	0
2	53	2		1	2	78	84	0.85	210	79	107	50	0.22	26	22		22.6384	7.13	3.7	120	90	5.1	18866	1	1	2	80	22.7017	84	0.89	204	65	102	70	23	35		5.8	0.21		139	90	13362			0	0	0	1
2	46			1	1	74	93	0.87	178	46	108	71	0.16	19	19	12.5	25.6197	5.13	3.3	120	70	5.4	6960	1	3	1	80	24.7902	90	0.7	248	56	155	71	14	10		6	0.29		118	68	7112			0	0	1	0
1	54			3	2	79	77	1.04	200	48	119	140	2.71	27	23	198.333	22.5231	1.08	6.3	120	80	4.7	8890	3	3	1	88	23.3644	87	1.04	210	40	106	262	24	28		5.2	3.42		120	80	6344			0	0	0	0
1	49			3	1	75	88	0.89	180	51	107	53	1.11	33	30	71.4286	23.4808	0.82	4.8	120	80	5.3	5113	3	3	1	88	24.6748	88	0.95	170	44	96	154	32	36	4.5	5.8			150	100				0	0	0	0
1	54		2	1	1	87	113	1.23	166	46	98	72	0.51	31	27	232.143	24.3774	3	5.9	120	70	6.2	5431	1	3	2	93	24.1959	222	1.09	149	46	82	91	18	20		9	0.09		120	69	2804		2	0	0	0	0
2	53	2		1	1	80	80	0.81	205	59	121	79	0.59	35	31		25.1019	5.62	4.4	120	90	4.7	10134	1	1	1	87	24.486	78	0.75	264	56	174	156	24	26		4.5	0.61		131	90	17771			0	0	0	1
2	39			1	2	75	80	0.7	167	44	90	154	0.23	23	27		24.0013	9.03	3.8	100	60	4.9	7606	1	1	2	81	23.9167	83	0.76	210	43	126	182	20	15	3.9	5.2			102	70				0	1	1	0
1	49			1	1	79	94	0.89	157	37	87	166	0.68	21	24	89.7619	22.6139	0.94	4.3	120	80	5.2	7952	1	3	1	83	23.2836	89	0.91	164	40	90	166	22	17		5.2	0.35		120	70	7937			0	1	1	0
2	47			1	1	73	90	0.8	178	70	72	157	0.12	19	17		23.4129	6.93	3.9	130	80	5	13424	1	3	1	84	23.8645	87	0.85	213	83	101	95	17	16		4.8	0.07		120	80	14035			0	1	0	1
1	51			1	1	76	71	0.97	156	29	88	197	0.35	21	22		20.1383	1.76	3.9	120	80	5	9107	1	1	1	79	19.7732	84	0.92	147	32	85	114	16	16		5.3	0.23		112	71	6500			0	1	1	0
2	48			1	2	79	84	0.89	118	28	48	280	0.43	27	25		24.9587	5.34	3.2	100	70	5.3	6097	1	1		82	24.1717	77	0.84	127	28	71	110	22	14		5.7	0.5		110	68	5732			0	1	1	0
1	56			3	2	98	89	0.94	221	58	135	101	2.21	34	32	125	30.3662	7.07	7.7	130	80	5.7	2912	2	3	2	104	30.9785	93	0.86	216	56	129	170	31	25		5.5	1.03		120	70	1427			1	0	0	1
2	51			1	1	83	87	0.83	194	51	112	134	0.46	20	20		23.8645	7.84	4	110	70	5.3	12050	1	1	1	86	25.0761	86	0.81	163	35	95	139	33	45		5.1	0.59		120	70	8734			0	0	0	0
2	64			1	1	71	93	0.91	190	50	119	54	0.63	24	18		20.479	2.1	4.5	100	70	5.6	8576	1	1	1	79	21.2796	97	0.84	233	50	156	129	26	23		5.7	0.89		90	70	6642			0	0	0	0
1	61			3	1	78	88	1.1	199	42	128	106	0.33	27	28		20.5623	0.66	5.2	110	80	5.3	9541	2	1	1	87	20.6933	88	1.12	203	35	123	241	19	20		5.2	0.13		120	88	10790			0	0	0	0
1	48			2	1	82	81	1.01	201	48	130	75	2.36	32	33	65.2381	24.8536	1.2	5.4	140	90	5.1	14183	1	3	2	87	24.9841	84	0.96	213	44	136	115	23	25		5.3	0.41		120	69	6543			0	0	0	1
2	68	2		1	2	80	158	0.86	272	55	182	141	28.66	28	22		24.5507	5.35	5.2	150	90	7.8	16654	1	1	2	83	23.6081	148	0.88	260	55	173	74	25	21	3.8	7.1			130	70				0	0	0	1
2	47			1	1	79	90	0.9	206	52	129	79	0.65	29	30		25.3508	13.32	4.1	120	80	5.3	8856	1	1		77	25.7012	85	0.85	180	47	107	66	19	14		5.8	0.87		112	72	7630			0	0	0	0
1	49			3	1	91	88	0.69	142	48	64	94	0.81	25	31	89.1667	27.4643	3.45	3.7	140	90	5.1	8225	3	3	1	93	27.1523	102	0.67	170	52	75	140	21	30	4.1	5.6			112	61				1	0	0	1
2	51			1	1	81	83	0.73	176	44	109	60	2.33	24	31	18	23.6769	3.86	3.5	110	80	5.2	11378	1	1	1	80	24.1418	77	0.78	267	56	187	84	24	41	4.3	5.6			118	70				0	0	1	0
2	64			1	1	74	94	0.83	162	65	70	116	0.67	32	20	53.5714	18.7768	4.46	4.6	110	70	5.2	10939	1	3	1	75	19.2353	86	0.86	232	54	140	149	35	31	5.8	5.8			120	80				0	0	0	0
1	44			1	1	83	89	0.97	134	40	77	70	0.4	19	15	125	23.3682	1.08	6	120	90	4.9	6150	1	3	1	82.7	24.8059	93	0.98	117	30	67	117	38	51	5.3	5.3			134	98				0	0	0	1
2	44			1	1	91	118	0.8	227	59	148	89	0.69	28	29		31.8886	8.75	3.6	110	70	6.5	4721	1	3	1	91	31.9133	127	0.74	200	51	131	77	27	20	3.3	6.7			132	80				1	0	0	0
2	68			1	1	83	90	0.86	224	78	119	100	7.83	26	23	21.4286	23.6889	5.26	3.4	130	90	5.3	11746	1	3	1	80	21.7409	97	0.75	197	62	91	110	25	25	3.1	5.8			130	89		2		0	0	0	1
2	66			1	1	70	78	0.71	171	61	82	119	0.21	23	22		21.3778	0.94	3.2	110	70	5.6	21266	1	1	1	77	21.8301	88	0.67	190	52	113	115	23	17	3	5.4			108	70				0	0	0	0
1	60			2	1	77	93	1.36	223	69	137	79	0.24	38	34		21.2779	0.91	6.1	120	80	5.3	6930	1	1	1	83	24.4014	96	1.13	154	61	72	73	27	16		5.3	0.15		110	70	5991			0	0	0	0
1	46			3	1	83	78	1.05	167	44	91	211	0.9	22	19	598.571	23.8676	1.98	4.6	130	90	4.7	4228	3	3	1	87	24.0729	76	1.02	192	40	116	108	20	16	5.3	5.3			129	90				0	1	0	1
2	50			1	1	82	78	0.89	249	78	147	111	0.43	28	26		26.1682	8.64	5.1	100	70	5.5	7119	1	1	1	88	25.0295	84	0.86	250	67	155	132	23	22	6.2	4.8			110	72				0	0	0	0
1	65			1	1	89	77	1.11	207	49	136	131	1.06	50	54		26.8332	4.32	5.8	110	70	5.3	10212	1	3	2	86	26.1677	86	1.01	190	34	119	238	40	47		5.4	1.23		110	69	5445			0	0	0	0
1	67			2	1	88	81	1.25	251	47	158	201	6.54	28	26	125	24.8438	2.74	6.4	140	90	4.8	9776	1	1	2	93	24.7511	92	0.81	184	50	111	52	21	18	3.5	5.6			140	90		2		0	1	0	1
2	54			1	1	60	75	0.88	228	77	127	64	0.59	27	15		18.9183	1.41	3.9	140	100	5.1	16541	1	1	2	64	18.285	76	0.85	221	76	116	63	26	17		5.5	0.45		118	80	23402			0	0	0	1
2	59			1	2	78	84	0.91	280	64	179	149	2.28	33	32		23.8606	6.03	3.6	130	90	5.5	9671	1	1	2	79	23.7438	88	0.86	273	65	170	179	24	17		5.6	1.05		132.5	80	13566			0	0	0	1
1	64			1	2	76	85	1.18	189	63	100	61	0.34	23	20	257.143	21.4214	1	5.5	130	90	4.8	17136	1	3	2	82	21.8564	90	0.97	213	65	124	105	21	20		4.6	0.1		111	60	16386			0	0	0	1
2	53			1	1	76	97	0.83	205	62	108	160	0.12	27	22		22.4972	7.73	2.8	110	70	5	10479	1	1	1	80.2	22.163	88	0.79	207	69	106	51	27	20	3.5	5.3			108	70				0	1	0	0
2	52			1	2	70	85	0.94	215	52	137	84	0.54	19	11		25.5524	12.48	4.4	120	80	5.4	10891	1	1	1	87	25.6495	95	0.75	172	37	114	70	17	11	4.2	6			108	60				0	0	0	0
2	54			1	2	84	93	0.84	173	47	95	115	0.87	25	24		26.8481	10.96	4.2	110	80	5.5	5039	1	1	2	87	27.0213	93	0.83	204	44	136	74	24	25	4.3	6.1			120	70				0	0	1	0
2	54		2	1	1	79	175	1.03	162	61	79	72	24.19	98	145		23.5745	8.99	4.3	110	80	9.6	13616	1	1	1	83	24.434	145	1.17	205	68	114	110	30	23	4.3	6.9			130	70				0	0	0	0
1	63			1	2	82	101	1.05	223	79	117	95	0.54	23	16	250	22.1538	1.64	5.4	130	90	5.1	14679	1	3	2	86	22.3498	97	0.9	234	77	132	154	26	19		5.3	0.42		145	92	13897			0	0	0	1
2	58		2	1	1	78	124	0.77	185	44	121	71	0.63	19	25		21.2293	2.2	4.4	100	60	8.3	5888	1	1	2	83	22.4787	97	0.8	173	41	83	290	29	36		6.7	0.32		119	70	5579			0	0	1	0
1	57			1	2	92	86	1.17	178	45	116	60	0.85	24	25	52.8571	27.1703	5.6	5.8	145	90	5	9935	1	3	2	98	27.8529	96	1.13	210	49	128	115	31	28		5.5	0.5		130	80	7649			1	0	0	1
1	58			2	1	89	88	1.3	164	36	101	118	1.19	24	19	28.5	26.0186	4.42	5.4	130	90	5.1	9166	1	3	1	91	24.8602	93	1.24	170	40	104	84	26	26		5.1	17.24		110	80	10280			0	0	1	1
2	54			1	1	81	89	0.88	245	55	164	79	0.41	22	15		25.4501	6.14	3.2	110	70	5	12250	1	1	1	82	25.532	88	0.84	219	42	133	177	27	20		4.8	0.23		122	70	9060			0	0	0	0
2	42			1	2	72	76	0.84	161	54	86	63	0.27	16	12		22.0317	4.43	2.5	120	70	5	19625	1	3	1	84	21.5671	86	0.79	170	57	67	124	25	26	3	5.4			118	80				0	0	0	0
2	63			1	1	91	84	0.79	181	56	103	81	0.63	29	22		25.8582	8.99	4.1	110	70	5.1	21232	1	1	1	87	25.7639	86	0.74	210	58	120	131	24	35		4.9	0.26		137	90	24737			1	0	0	0
1	51			3	1	87	93	0.9	147	62	56	123	0.31	56	60	350	24.1081	1.18	5.1	120	80	4.7	6690	3	3	1	95.2	25.6834	94	0.89	156	44	66	255	25	30	6	5.2			142	88				0	0	0	0
1	51			3	1	86	88	1.06	181	32	121	129	2.64	33	55		24.4493	2.16	5.4	130	90	5.7	7541	2	1	1	93	24.9108	90	1.04	165	32	91	205	47	60		5.5	2.89		110	60	3157			0	0	1	1
2	66			1	1	83	74	0.88	241	62	152	84	0.71	23	26	385.714	24.9022	6.07	4.5	140	80	5.3	17650	1	3	1	85	24.2849	97	0.83	253	47	187	87	20	21		5.2	0.8		126	85	17693			0	0	0	1
2	47			1	1	85	93	0.8	168	55	91	68	0.48	18	23		29.2157	11.56	3.8	130	90	4.9	10329	1	1		94	27.1356	90	0.71	152	55	75	55	17	17		4.7	6.1		110	80	9609			1	0	0	1
2	49			1	1	70	87	0.97	203	47	123	144	11.12	26	20		21.6919	9.63	4.4	130	90	5.3	8926	1	1	1	73	21.8323	96	0.9	333	53	236	191	24	19		5.2	0.45		130	90	10463			0	0	1	1
2	65			1	2	85	72	0.96	205	52	130	92	0.85	26	15		26.6216	10.36	4.2	130	90	5.4	14108	1	1	2	86	26.3376	82	0.86	237	51	151	126	28	25		5.5	1.02		148	96	10310			1	0	0	1
2	42			1	2	71	83	0.88	181	63	94	76	0.32	19	7	36.4286	21.4179	4.84	2.7	110	70	4.7	13052	1	1	2	78	22.2	83	0.81	182	64	99	50	19	9		4.6	0.29		110	70	11521			0	0	0	0
1	66			1	1	83	102	1.1	190	58	99	143	0.44	32	29	107.143	23.8558	3.95	4.5	170	90	5.2	7451	1	3	1	88	23.9725	100	1.03	155	42	92	85	35	31		5.4	4.13		120	79	4952	2		0	0	0	1
2	56	2		1	1	94	92	1	296	73	181	137	0.41	25	30	8.33333	31.3138	19.83	4	130	100	5.4	24688	1	3	2	105	34.0444	112	0.91	189	58	99	116	34	33		6.1	0.7		130	90	14884			1	0	0	1
1	61		2	2	1	86	159	1.04	212	41	134	158	0.74	31	33	50	25.9573	4.38	6.5	120	80	6	7401	3	3	1	82	22.9529	145	1	153	38	78	119	16	14	5.4	5.7			101	60				0	1	0	0
2	53			1	2	77	83	0.88	277	55	189	113	0.39	25	21		22.1315	8.71	3.2	120	80	4.9	15697	1	1	2	81.7	23.9945	87	0.86	211	52	124	106	27	21	3.3	5.5			110	60				0	0	0	0
1	52		2	2	1	90	110	1.17	193	41	128	70	1.21	35	40	125	26.0537	4.87	4.2	120	70	6	5542	1	3	2	94	25.1548	129	1.05	148	38	84	110	29	46		6.1	0.7		106	66	3276			1	0	0	0
2	50			1	2	78	86	0.96	186	49	103	113	0.34	18	16	5	24.6176	5.38	3.7	150	90	5.5	7218	1	3	1	83.5	25.2525	97	0.91	207	42	129	170	21	23	3.5	5.9			158	90				0	0	1	1
2	48			1	2	82	78	0.92	259	54	171	103	3.89	30	22	16.6667	26.8202	12.27	4.7	130	90	5.1	4665	1	3	1	87	25.5413	89	0.84	191	42	120	104	26	31		5.1	5.58		138	85	5228			0	0	0	1
1	64			1	1	75	99	1.11	199	50	125	95	0.2	22	17		22.2492	0.93	0.7	130	90	5.3	6006	1	1	2	83	22.8914	93	1.05	192	47	107	154	22	17		5.2	0.22		104	60	3306			0	0	0	1
1	62			3	1	65	88	0.99	163	55	82	61	0.48	33	32		17.8512	0.61	3.5	120	80	5	15028	3	1	1	67	18.3372	81	0.93	143	48	75	64	21	25		5.2	0.23		90	59	14880			0	0	0	0
1	63		2	2	2	82	112	1.04	161	35	96	90	1.93	26	33		24.8598	3.54	6.4	110	80	5.6	5016	1	1	2	93	25.7061	114	1.03	183	34	115	153	27	45		6.1	0.81		119	69	2220			0	0	1	0
2	53			1	1	70	91	0.87	231	57	144	88	0.33	24	17		24.5197	8.33	3.9	130	80	5	14814	1	1	1	72.5	24.5632	86	0.81	226	55	137	89	23	19	3.8	5.5			126	70				0	0	0	1
1	68			2	1	76	94	1.14	210	51	131	58	25.78	26	19	100	19.278	2.11	7.8	130	80	4.9	6160	1	2	2	84	20.8355	85	1.22	207	42	121	177	19	7		5.5	12.01		110	70	2775			0	0	0	1
1	61			1	2	78	89	1.3	165	38	99	122	0.23	22	19	14.2857	22.6104	1.79	5.7	110	80	4.8	10511	1	3	2	85	23.0341	88	1.22	125	33	60	137	18	13		4.7	1.54		120	69	7834			0	0	1	0
2	70			1	2	76	87	0.93	225	53	140	87	0.34	26	16		19.2468	1.83	1.8	130	90	4.7	15505	1	1	2	72.5	19.4862	86	0.88	216	47	139	100	24	15	2.5	5.2			120	80				0	0	0	1
1	69	2		1	2	87	99	1.13	214	44	146	86	0.19	25	21		24.9295			150	90	5.2	9931	1	1	2	87	23.7153	94	1.15	207	39	121	131	29	29		5.3	0.3		131	90	9214			0	0	0	1
2	69			1	2	68	84	0.99	229	60	141	63	0.42	41	38		19.5073	3.04	5.3	120	70	5.4	7311	1	1	2	69	18.4892	84	0.91	219	54	120	102	28	17		5.5	0.14		125	70	7868			0	0	0	0
2	44			1	1	74	97	0.9	203	42	132	92	0.26	20	17	89.2857	21.041	3.72	3.3	110	80	5.2	13155	1	2	2	77	20.0833	113	0.79	170	46	106	76	17	16	3.5	5.5			128	80				0	0	1	0
2	44			1	2	71	77	0.92	185	56	105	67	0.47	26	17	36.6667	21.7075	4.5	3.8	120	80	4.8	20327	1	3	2	76	21.8036	79	0.84	203	57	110	66	26	14		5.2	0.52		90	60	15319			0	0	0	0
1	63			3	1	86	117	1.01	153	53	74	80	0.29	57	68	133	23.9187	1.09	4.8	130	90	5.4	6865	3	3	1	85	23.0254	112	0.88	187	76	77	126	143	197		5.6	0.44		94	60	6667			0	0	0	1
2	63			1	1	77	84	0.85	258	50	162	224	0.43	25	21		21.3812	3.83	3.4	110	80	4.9	16781	1	1	1	79	21.3258	95	0.82	239	49	146	314	31	35		5.5	0.9		110	69	11076			0	1	0	0
1	56		2	3	1	83	138	1.3	233	44	149	174	2.75	22	15		22.2935	3.21	6.8	120	70	6.4	7381	3	1	1	80	21.1134	115	1.23	182	36	107	169	23	20		7.8	1.36		102	61	7780			0	1	0	0
2	49	2		1	1	82	84	0.84	189	45	117	97	1.2	20	7		25.3086	8.43	1.9	180	100	4.8	6883	1	1	1	84	24.8076	84	0.78	196	46	116	172	20	9		5.4	0.78		158	111	6012			0	0	1	1
2	47			1	2	74	80	0.82	172	41	103	110	0.32	20	16		25.549	11	3.6	120	80	4.9	9923	1	1	1	84.4	24.9307	89	0.75	203	43	131	99	20	21	4.4	5.7			107	72				0	0	1	0
2	63	3		1	2	69	91	0.78	198	41	136	70	0.6	25	21		22.0839	5.75	4.1	160	80	5.4	12407	1	1	2	74	21.3539	97	0.72	198	42	126	107	26	18		5.7	0.28		110	80	12584			0	0	1	1
2	47			1	2	84	99	0.88	195	62	105	70	0.39	19	15	123.286	21.8956	7.71	3.8	130	90	5	9548	1	3	2	90	22.8429	100	0.89	187	56	105	94	16	15	4.3	5.3			128	80				0	0	0	1
2	64			1	2	81	71	0.85	232	32	162	111	9.56	20	17		26.4185	4.47	5.1	150	90	5.1	6965	1	1	2	81	25.7424	77	0.76	233	30	176	114	27	34		5.1	4.51		130	90	8085			0	0	1	1
2	60			1	1	81	78	0.86	163	42	92	99	1.76	31	31		24.5302	8.58	4.5	110	60	4.8	13193	1	1	1	93	26.4635	85	0.79	188	42	113	132	34	39	3.8	5.2			122	70				0	0	1	0
2	55			1	1	79	74	0.96	203	29	148	55	0.86	23	17		22.345	5.66	4.4	120	90	5.5	8272	1	1	1	80	21.0282	80	0.85	235	44	153	58	28	25		5.7	0.6		120	72	9723			0	0	1	1
2	49			1	1	82	84	0.76	184	41	124	71	0.27	18	7		22.2161	5.84	4.1	100	50	5.8	11041	1	1	1	81	21.7513	91	0.68	211	45	142	99	25	21		6.3	0.3		102	62	12602			0	0	1	0
1	55	2		3	2	84	93	1.08	221	40	140	180	1.61	29	21	150	23.0996	2.33	4.9	180	110	5	8183	3	3	1	86	24.089	104	0.91	238	43	165	126	24	19		5.2	1.86		122	71	7136			0	1	0	1
2	65			1	2	89	95	0.86	251	54	165	116	3.03	26	21		30.442	14.31	4.2	140	90	5.5	9784	1	1	1	89	31.6381	94	0.72	217	55	137	124	29	31		5.5	4.29		111	77	11151	2		1	0	0	1
2	40			1	2	66	87	0.9	233	64	137	132	0.51	17	9		21.2871	4.43	4.3	110	80	5.1	8283	1	1	2	67	21.4217	84	0.77	190	58	110	56	18	14		5.3	0.39		111	61	7663			0	0	0	0
2	53			1	1	81	90	0.85	204	44	122	109	0.45	18	19		23.4441	7.09	3.8	135	90	5.5	11821	1	1	1	84	22.1043	85	0.81	227	49	134	117	19	18		6	0.39		122	68	11771			0	0	1	1
2	62			1	1	83	83	1.01	242	49	145	150	1.01	20	16		27.8704	6.63	5.9	110	80	5.2	10191	1	1	1	91	27.3396	79	0.94	225	44	131	188	26	22		5.9	0.35		110	72	12635			0	1	1	0
1	68	2		1	1	92	96	1.31	272	45	179	142	23.13	27	36		28.3491	6.66	7.4	140	90	5.5	3899	1	1	1	97	28.2535	104	1.24	274	45	184	180	32	37		5.6	9.45		121	70	2722			1	0	0	1
1	54	2		1	2	77	96	0.84	137	61	50	95	55.96	51	33		18.6928	2.04	5.1	140	90	4.7	10504	1	1	1	77	19.0251	109	0.88	100	37	31	112	40	23		5.6	58.26		122	79	5290			0	0	0	1
2	66	2		1	2	77	89	0.96	261	53	174	54	0.71	24	22		23.5971	11.22	4.7	150	90	5	10229	1	1	2	85	24.7311	89	0.95	238	37	165	149	27	20	5.2	5.5			138	86				0	0	0	1
2	50			1	1	97	86	0.76	153	51	76	80	0.16	17	12		24.0326	5.34	2.5	130	90	4.9	12594	1	1	1	80	23.6742	91	0.57	154	58	74	5	22	20	4.2	4.9			142	90				1	0	0	1
2	47			1	2	64	83	0.92	169	45	91	98	0.55	16	10		20.7399	6.12	4.4	130	90	4.9	12472	1	1	2	78	20.8604	96	0.87	216	46	135	92	22	14		5.4	0.46		104	62	8646			0	0	1	1
2	49			1	1	74	84	0.93	203	43	129	69	2	20	16	9.66667	25.1846	11.46	4.6	130	90	5	7389	1	3	1	87	24.6904	91	0.84	208	39	147	97	22	16	4.5	5			130	96				0	0	1	1
2	59	2		1	1	76	112	0.79	260	51	171	107	0.31	24	23		22.2714	3.95	3.7	160	110	6	9075	1	1	2	77	22.1252	112	0.79	234	48	148	150	28	29		6.7	0.37		138	97	8519			0	0	0	1
2	53			1	1	83	88	0.91	218	42	140	100	0.86	28	26		23.3242	6.89	4.8	130	90	4.9	9262	1	1	1	80	22.9668	88	0.86	215	45	136	131	42	48		5.4	0.73		129	89	9007			0	0	1	1
2	40			1	2	72	89	0.89	175	46	100	103	0.28	19	14		22.1079	6.79	4	140	100	4.7	12793	1	1	2	76	22.0363	93	0.78	186	46	120	87	21	22		4.8	0.09		120	69	13020			0	0	1	1
2	45			1	2	77	86	0.94	202	37	133	110	0.2	23	12		25.4951	7.47	3.9	120	80	5.2	11047	1	1	2	80	23.395	83	0.96	204	41	130	81	20	7		5.7	0.05		117	68	11244			0	0	1	0
2	59	2		1	2	84	85	0.74	186	40	117	102	0.29	27	18		26.8545	9.24	3.2	160	90	5	19049	1	1	2	83	25.6813	89	0.64	166	37	91	109	25	13		5.5	0.12		142	88	14026			0	0	1	1
2	60			1	2	80	82	0.86	174	32	111	141	2.52	28	25		26.0471	11.46	4.1	110	70	5.5	12720	1	1	2	84	25.5114	83	0.84	223	40	150	121	29	28		6.1	2.51		111	66	18881			0	0	1	0
1	65		2	1	1	83	62	1.19	172	41	93	150	2.5	30	19	232.143	22.0582	1.77	4.8	120	80	5.3	5998	1	3	2	88	23.1529	123	1.14	147	43	69	162	21	11		6.4	0.37		119	69	6431			0	1	0	0
1	55	2		2	1	84	99	1.17	248	54	145	187	2.5	50	58	28.5714	27.7256	3.96	8.4	170	100	5.5	5464	3	3	1	86	26.6406	90	1.12	237	61	128	274	28	27		5.3	0.74		142	90	10105			0	1	0	1
2	56			1	1	68	92	1	236	70	135	62	1.11	25	17		22.5267	9.82	5.5	110	80	5.3	12854	1	1	1	72	22.6534	86	0.88	193	68	97	152	22	18		5.2	1.02		120	69	18962			0	0	0	0
2	43			1	1	96	86	1.17	145	33	79	103	0.93	18	14		31.3668	21.26	4.5	120	80	4.9	11515	1	1	2	87	25.6767	97	0.97	154	36	90	96	19	18	3.7	5.4			100	60				1	0	1	0
2	46			1	1	78	84	0.99	178	71	78	88	0.37	19	7		24.8294	7.57	3.7	135	100	5	12673	1	1	1	79.2	24.8343	84	0.91	188	52	111	164	19	8	3.6	5.4			122	80				0	0	0	1
2	47			1	2	84	97	0.97	187	53	90	166	0.69	19	17		27.5082	17.68	5.6	130	90	5.3	4642	1	1	2	87	27.7436	84	0.96	196	52	116	128	20	21		5.3	0.36		120	81	4361			0	1	0	1
1	46			3	1	86	98	1.09	178	51	92	151	2.55	31	58	178.571	25.2298	1.03	8.8	150	90	5	3096	1	3	1	93.5	26.9403	95	0.94	190	42	79	493	61	111	8.9	5.5			132	74		2		0	1	0	1
2	44			1	1	76	98	0.8	160	66	72	40	0.28	23	13		24.6217	2.59	3.9	130	90	4.9	16906	1	1	1	82	25.8031	98	0.7	175	63	93	60	18	15		5.1	0.06		122	80	26382			0	0	0	1
1	46	2		3	1	89	95	1.01	277	57	169	198	6.32	56	93	225	25.2987	2.29	9.4	140	90	5.2	2647	3	3	2	86.4	26.7185	90	0.99	212	43	129	195	30	36	8.2	5.7			122	78				0	1	0	1
2	48			1	2	76	86	0.79	195	58	101	98	0.55	54	73		23.0587	13.73	4.8	140	100	4.6	11962	1	1	1	81.2	22.8698	88	0.77	207	53	122	101	24	20	5.1	5.2			130	90				0	0	0	1
2	42			1	1	81	79	0.89	164	66	74	33	0.41	23	13		23.5271	2.77	4.9	150	90	4.9	5978	1	3	1	92	25.657	79	0.63	210	71	116	76	25	34		4.7	0.74		131	90	6119			0	0	0	1
1	54		2	1	1	86	154	1.09	200	61	109	54	1.18	35	38		27.1306	3.42	5	150	80	6.9	7472	1	1	1	86	25.9121	148	0.96	184	47	95	84	26	26		7.5	0.93		112	78	3412			0	0	0	1
2	51			1	1	79	97	0.88	195	65	100	70	2.47	26	19	12.5	27.5082	3.94	2.9	110	80	3.8	22072	1	3	1	76	24.7955	87	0.84	166	76	71	73	21	16	3.3	5.1			110	70				0	0	0	0
2	61	2		1	1	83	99	0.78	287	51	197	246	1.8	20	15	6.66667	26.9414	12.95	5.8	140	90	5.9	4601	1	3	2	90	28.8154	101	0.81	168	44	93	163	19	14		6.8	1.33		148	98	5962			0	1	0	1
1	58			2	1	79	96	0.92	178	60	99	45	0.32	29	24	71.4286	24.3573	1.08	4.7	130	90	5.2	11555	1	3	1	88	25.5843	102	0.82	191	50	118	81	28	24		5.3	0.36		129	80	11836			0	0	0	1
2	49			1	1	77	98	0.92	254	56	174	103	0.44	25	21	21.4286	24.9002	8.07	2.5	130	90	5.6	4875	1	3	1	84	25.5282	97	0.76	233	53	131	323	33	40		5.7	0.59		109	79	4106			0	0	0	1
2	55			1	2	77	79	0.84	117	43	56	37	23.95	36	28		23.0113	2.94	4	130	80	5.1	8546	1	1	2	75	22.0352	83	0.77	156	41	84	81	28	25		5.2	0.22		120	80	7794			0	0	1	1
1	67			2	1	89	87	1.2	259	54	182	110	5.63	22	24		23.8948	1.68	4.5	120	70	4.8	4270	1	1	1	92	24.1393	88	1.14	237	33	155	247	24	31	3.6	5.3			128	68				0	0	0	0
2	67			1	1	77	96	0.9	227	50	125	265	2.81	27	18	178.571	20.0409	2.83	4.3	120	70	5.4	10723	1	3	1	80.2	21.0614	91	0.9	239	38	101	451	19	9	5.2	5.9			118	80				0	1	0	0
2	64	2		1	1	83	81	1	172	45	99	129	4.36	40	28		22.7521	21.84	6.9	120	90	5.4	14809	1	1	1	85	24.7074	81	1.07	162	43	73	173	43	30	6	5.7			130	80				0	0	1	1
2	49			1	2	81	89	0.9	206	41	138	118	1.78	25	30		25.2546	7.73	5	120	80	5.1	9090	1	3	2	85	25.3293	77	0.85	230	46	151	122	26	31		5.1	2.78		128	80	17444			0	0	1	0
2	61	2		1	2	81	81	0.8	216	32	138	149	3.11	32	38		26.1215	5.73	5.7	160	80	5.1	14753	1	1	1	86	25.7317	77	1.07	180	26	118	163	17	17		5.5	1.67		139	99	7822			0	0	1	1
2	47			1	1	81	86	0.91	180	51	99	65	0.21	17	15	33	26.8392	9.16	4	110	60	5	12324	1	2	2	82	27.0072	93	0.87	152	45	77	68	31	39	4	5.5			112	70				0	0	0	0
2	50			1	2	76	146	0.94	162	51	74	133	1.97	16	14		25.6518	7.3	3.4	150	90	6.9	11961	1	1	2	77	25.5074	125	0.93	180	54	100	81	22	23		7.2	1.76		110	67	6203			0	0	0	1
1	43			3	1	79	95	1.09	185	32	113	116	0.49	21	20		21.1037	1.75	5.9	110	80	5	10529	3	1	1	77	20.3942	94	1.07	184	38	121	80	24	22	5.6	5.5			120	80				0	0	1	0
1	68			2	1	101	84	1.08	119	39	57	55	0.52	43	33		29.8328	2.3	6.3	110	70	4.9	7405	1	1	1	101.5	27.8048	89	1.13	149	38	80	75	21	30	7	5.4			144	92				1	0	1	0
2	47			1	2	77	96	0.85	184	46	102	119	0.12	21	15	31.3333	25.356	9.51	4.7	130	80	5.1	6112	1	3	2	83	25.3071	98	0.76	147	35	82	91	22	25		5.6	0.05		120	70	3810			0	0	1	1
1	58			1	1	81	80	1.18	193	48	112	64	0.16	16	15		21.0973	1.23	5.5	120	70	4.5	9039	3	3	1	77	20.7065	82	1.14	206	50	119	56	19	15	3.9	5			130	80				0	0	0	0
2	58			1	2	71	89	0.81	219	70	117	79	0.29	23	16		22.8584	6.77	3.6	110	60	5.1	16772	1	1	2	75	21.6432	82	0.93	215	61	120	61	26	17		5.5	0.22		110	67	15769			0	0	0	0
2	63			1	2	71	83	0.96	262	73	148	102	1.12	30	14	35.7143	23.4225	5.57	4.5	100	60	5.1	12407	1	3	2	79.5	22.639	96	0.9	163	56	77	62	35	28	3.8	5.7			108	70				0	0	0	0
1	66			3	2	83	82	1.01	173	58	89	52	1.58	24	13	538.857	22.1525	2.35	5.4	130	80	4.7	22636	3	3	2	85	22.9207	81	0.96	192	51	112	66	27	19		5.2	0.64		120	80	10225			0	0	0	1
2	54			1	1	80	78	0.84	246	42	165	84	0.42	18	14		22.0428	4.29	4.4	130	90	5	5062	1	1	1	83.3	22.4812	91	0.84	262	38	191	177	20	20	3.8	5.6			120	70				0	0	1	1
2	41			1	1	63	85	0.76	181	63	83	88	0.25	14	15		19.6658	8.92	4.1	110	70	4.8	10353	1	1	1	71.2	20.3396	85	0.74	183	55	94	52	16	13	3.1	5.2			102	58				0	0	0	0
2	49			1	1	78	94	1	202	48	119	138	0.66	17	16		21.8554	11.29	5.4	110	60	5.2	13757	1	1	2	83	21.7389	85	0.85	209	43	133	151	24	40	5.3	5.8			110	60				0	0	1	0
2	66			1	1	87	92	0.89	185	47	108	120	1.04	19	19	107.143	23.8042	5.69	5.2	120	80	4.9	12913	1	3	2	96	25.6642	102	0.74	171	44	93	185	24	22		5.2	1.51		110	70	10263			1	0	1	0
2	70			1	1	64	78	0.88	172	53	91	81	0.79	26	19		18.2017	2.38	3.5	110	80	5	6856	1	1	1	78	20.4266	79	0.88	176	39	105	144	26	18		5.6	0.27		130	80	6717			0	0	0	0
2	64	2		1	1	78	86	0.78	178	52	98	94	0.68	19	17		22.7646			120	70	5.1	18632	1	1	1	87	23.4679	91	0.76	184	43	124	75	16	15	4	5.8			130	70				0	0	0	1
1	48			1	1	83	88	1.15	176	42	109	108	0.64	20	21	129.167	20.3953	1.48	5.7	130	90	4.9	6411	1	3	1	86	22.121	89	1.1	186	40	107	200	26	27		5.3	0.21		110	70	6020			0	0	0	1
2	44			1	1	84	110	0.85	181	48	106	92	0.82	31	17	3.33333	27.874	9.36	5.4	110	80	5.8	14393	1	3	2	90	28.0139	119	1.15	237	58	140	132	23	15		6.4	0.51		120	80	8696			0	0	1	0
1	63			3	1	73	94	1.05	196	89	79	70	2.28	30	9	71.4286	20.1008	1.06	6.1	120	80	5.3	4878	3	3	2	79	20.0434	95	1	177	75	64	90	30	11	6.7	5.6			130	80				0	0	0	0
2	55			1	1	78	74	0.78	254	93	133	58	0.63	27	22	185.714	23.8656	4.85	3.3	120	80	5	21649	1	3	1	84	23.5486	75	0.76	251	80	131	92	23	18	2.2	5.3			112	72				0	0	0	0
2	60			3	1	69	88	0.88	186	42	117	75	0.94	23	19		22.7017	2.37	3.6	120	80	5.7	19260	3	1	2	80	23.5014	92	0.84	193	42	128	40	23	22	3.9	6			104	74				0	0	1	0
2	49			1	1	79	91	0.78	220	56	132	96	0.58	18	14	208.333	25.5754	6.22	3.9	140	80	5.2	12835	1	3	1	86.5	26.6342	102	0.71	187	56	117	90	15	12	3.8	5.6			141	86				0	0	0	1
2	61	2		1	1	81	80	1.08	168	39	99	129	1.38	22	14		26.42	5.91	7.1	100	70	5.2	4746	1	1	1	94.4	27.6814	80	1.12	189	39	120	194	23	17	9.3	5.7			120	80				0	0	1	1
2	54			1	2	70	72	1.01	177	63	89	72	2.54	25	15		22.2749	13.76	6.1	130	80	5.2	12660	1	1	2	75	21.8388	80	0.73	136	36	73	90	21	17		5.2	0.16		126	71	11434			0	0	0	1
2	60		2	1	1	80	162	0.92	197	57	117	116	0.71	22	18		22.6966	4.96	4.3	130	80	7.6	11161	1	3	1	83	22.6113	158	0.78	178	48	103	91	20	18		8.2	0.32		112	70	12229			0	0	0	1
1	62			2	1	88	89	1.32	221	75	130	69	0.73	27	19	350	25.6682	1.04	5.6	120	80	5.3	20819	1	3	2	89	25.8606	92	1.09	199	45	132	87	26	22		5.2	0.48		110	70	15979			0	0	0	0
2	63			1	1	77	95	0.77	176	63	83	120	0.86	22	17	35.7143	22.021	3.06	3.9	140	90	5.5	8413	1	3	1	81	22.2653	94	0.68	140	55	51	124	20	15		5.1	0.72		125	78	9301			0	0	0	1
2	54			1	2	95	96	0.91	242	75	155	23	1.5	23	17		28.3868	5.44	4.3	140	90	6.1	15255	1	1	2	93	29.8334	105	0.84	290	73	171	51	29	31		6.5	0.8		120	80	14912			1	0	0	1
1	47			1	1	85	91	1.07	258	42	186	212	1.12	36	46	125	25.173	2.06	6.5	160	110	5.1	2977	1	3	1	87	24.9679	102	0.95	261	42	184	198	36	52		4.9	1.36		149	100	2360			0	1	0	1
2	53			1	1	97	90	0.83	230	56	155	68	0.81	20	17		28.5816	10.1	4.2	130	90	5.6	16624	1	3	1	96	28.1324	94	0.69	239	43	157	109	25	24		6	0.88		130	82	12281			1	0	0	1
1	69			2	2	88	97	1.22	183	37	122	104	5.96	26	16		23.3295	2.21	5	150	90	5.6	8992	1	1	1	93	24.6936	90	0.91	159	31	86	195	37	28		5.8	2.39		119	69	6808	2		0	0	1	1
1	54			1	2	89	87	0.88	181	62	103	64	0.4	29	20	178.571	23.8388	1.31	4.6	110	80	4.8	7610	1	3	2	92	23.768	88	0.83	180	66	84	120	30	23		4.5	3.38		110	70	10325			0	0	0	0
1	51			3	1	89	117	0.91	251	91	135	132	1.17	44	49	1400	25.1125	5.65	4.8	130	90	5.6	2720	3	3	1	95	26.6212	105	0.82	198	60	112	121	38	40		5.7	1.7		122	80	3060			0	0	0	1
2	52			1	1	85	87	0.94	223	54	142	138	1.08	20	9		27.4048	6.21	4.9	140	100	5.6	16195	1	1	1	94.8	27.469	94	0.89	221	45	154	88	20	10	5.1	6.2			120	70				1	0	0	1
1	43			2	1	77	81	1.17	208	43	94	301	1.6	17	19		22.9669	1.71	7.3	120	80	5.3	5879	1	1	1	80	23.5101	87	1.22	178	45	108	105	26	28		5.3	0.54		119	69	3810			0	1	0	0
2	42			1	1	77	85	0.8	186	62	107	56	0.88	19	19		24.0677	4.38	4	110	70	4.9	10857	1	3	1	78	23.8955	94	0.7	185	51	107	110	34	34		5.1	1.18		112	71	8836			0	0	0	0
1	58			3	2	81	83	1.05	235	51	130	293	0.33	26	33	427.143	23.2553	1.2	5.5	110	80	5.9	11335	3	3	2	90	22.9027	96	1.08	186	47	108	144	29	26	5.8	5.6			110	80				0	1	0	0
1	63			3	1	87	93	1.08	212	59	139	49	1.23	30	41		25.7924	2.46	5.7	140	90	5.5	6636	3	1	1	86	25.2922	95	0.95	196	45	124	100	19	24	4.5	5.5			120	80		2		0	0	0	1
2	61		2	1	1	87	113	1.07	182	53	106	97	0.89	23	22		24.0103	12.49	5.5	120	80	6.7	11280	1	1	1	82.2	23.2092	121	1.01	146	38	71	148	17	26	5.5	9			120	80				1	0	0	0
1	45			1	1	69	102	0.96	181	53	111	68	0.24	18	13	136.571	17.5917	0.5	4.5	120	80	4.9	12316	1	3	1	71	18.1728	86	0.98	199	42	132	48	20	13	5.4	5.4			122	80				0	0	0	0
1	46			3	1	75	93	1.29	212	47	134	158	0.96	24	15	52.5714	20.2239	0.65	6	110	70	5.7	18357	3	3	1	71.5	19.628	85	1.24	214	46	147	61	37	28	6.3	5.6			102	70				0	1	0	0
1	43			3	1	78	99	1.03	156	44	97	50	0.28	20	21	29.1667	21.6592	1.06	4.9	140	90	6.1	7115	3	3	1	81	22.5135	112	1	156	41	95	54	16	16	4.9	6.1			130	80				0	0	0	1
1	62			2	1	91	98	0.98	181	43	117	115	1.47	20	11	750	25.8117	2.22	4.6	130	80	5.1	3472	1	3	1	93.5	26.4854	105	1.01	169	46	96	102	20	11	4.8	5.2			150	99		3		1	0	0	1
2	59			1	1	89	76	0.84	183	51	113	111	0.43	22	12		27.0635	7.38	4.7	150	90	5.6	5004	1	3	1	91	27.0635	81	0.78	197	59	105	138	19	13	4.7	5.6			161	90				1	0	0	1
1	54			1	1	90	86	1.11	191	44	121	212	0.49	20	22		25.7438	2.69	6	110	80	5.5	5349	1	1	1	90	25.5455	86	1.12	196	39	123	189	23	26		5.8	0.85		116	69	4785			1	1	0	0
2	50			1	2	82	78	0.89	255	45	162	347	1.71	20	18		26.1848	5.36	7.2	120	80	5.6	2795	1	1	1	81	25.4778	86	0.86	197	36	117	239	28	33		5.8	0.47		121	69	2134			0	1	1	0
1	57			1	1	93	90	1.11	204	46	145	78	0.6	28	25		26.7096	2.08	6.4	130	100	5.4	4496	1	1	1	90	25.4855	93	1.12	185	41	116	92	29	20		5.6	0.74		126	84	3213			1	0	0	1
1	56			3	2	81	83	0.97	172	42	102	172	10.43	68	54	157.143	23.5804	1.35	5.8	183	104	5.3	3048	3	3	1	79	21.9202	91	0.93	160	33	96	106	32	21	5.1	5.7			120	80		2	2	0	1	0	1
2	64			1	2	76	87	0.98	210	35	142	181	0.69	20	14		24.9227	3	4.8	120	80	5.3	9111	1	1	1	84	26.8425	89	1.18	273	37	198	236	17	16	5.7	5.6			124	80				0	1	1	0
1	44			3	2	79	85	1.05	187	48	115	124	0.58	22	21	25.3333	21.4199			115	80	5.4	10339	3	1	1	78	21.2615	83	1.14	189	42	129	88	15	13	4.8	5.7			120	70				0	0	0	0
2	42			1	1	77	98	0.75	219	57	153	55	0.8	18	12		22.4257	10.77	4.4	130	80	5.8	6744	1	3	1	84.4	23.7057	100	0.68	245	49	185	90	16	12	4.1	6.1			124	80				0	0	0	1
1	47			3	1	83	92	1.12	139	50	66	125	0.49	28	15	178.571	24.2348			110	80	5.2	6331	3	3	2	84.9	25.0169	98	1.09	135	39	72	89	23	13	5.8	4.9			110	80				0	0	0	0
2	56			1	1	68	82	0.75	214	40	145	266	1.93	31	29		27.6299	1.96	4.8	100	60	5.3	18966	1	1	1	71	27.4765	82	0.65	194	30	124	202	33	19	3.8	5.6			136	70				0	1	1	0
2	57			1	2	77	83	0.93	194	44	135	129	0.47	19	28	5	23.4961	5.59	4.1	167	99	5	17066	1	2	1	85.3	24.1084	83	1.02	238	35	172	126	18	17	5.2	5.2			138	89		2		0	0	1	1
2	58			1	1	66	94	0.93	158	51	100	68	0.25	20	17		20.1157	4.39	3.4	163	103	5.1	11615	1	1	1	72	19.7958	98	0.9	129	35	68	78	13	5		5.7	0.05		131	90	8507			0	0	0	1
2	48			1	1	77	84	0.91	210	53	155	57	0.27	20	13		26.0449	6.22	4	110	70	5.5	5183	1	1	1	80	25.1565	85	0.83	227	38	129	260	18	15		5.5	0.28		120	70	5679			0	0	0	0
1	49			1	2	87	96	1	204	64	134	89	0.66	21	21		26.7769	1.21	6.2	120	90	5.5	10561	1	3	1	86	25.0569	100	0.97	175	59	94	82	25	18		5.2	5.93		102	70	6336			0	0	0	1
2	48			1	1	75	87	0.88	131	34	86	104	0.3	18	11		24.2959	5.84	3.7	131	78	5.7	11675	1	1	1	77.5	23.6734	83	0.9	180	35	128	126	24	18	3.2	5.1			120	80				0	0	1	1
1	52		2	3	2	88	129	1.17	197	53	133	121	0.38	32	23	106.786	23.9139	2.71	6.9	123	78	7.3	9461	3	3	2	93	24.5435	212	1.06	188	61	96	148	33	32		8.7	0.41		122	92	10780			0	0	0	0
2	48			1	1	68	88	0.95	193	60	123	84	0.2	22	17		21.3368	2.08	4	110	60	4.9	12741	1	1	1	72	21.0549	94	0.74	181	55	90	115	23	20		5.3	1.06		111	69	14316			0	0	0	0
2	49			1	1	80	89	0.85	190	64	114	128	0.87	16	9		25.0746	10.97	3.7	136	75	5.1	10823	1	1	1	83	24.4954	86	0.89	210	54	119	134	22	13		5.6	0.26		102	59	9113			0	0	0	1
2	48	2		1	2	96	97	0.97	151	52	83	99	1.31	22	16		32.6957	14.49	5.7	147	85	5.2	7385	1	3	1	96	31.1615	96	0.85	163	51	89	92	23	14		5.4	2.71		120	80	7943			1	0	0	1
2	52			1	1	78	90	1.04	164	35	110	132	0.28	29	20		22.3001	4.67	5.2	130	80	5.3	15371	1	1	2	79	21.5043	83	0.94	190	36	128	107	27	19		5.7	0.11		111	68	13448			0	0	1	1
2	48			1	1	85	91	0.89	203	78	117	97	0.4	23	20		27.4837	11.85	4.4	134	77	5.2	12258	1	1	1	83	27.5491	92	0.79	205	68	112	91	22	17		6	0.18		128	82	12279			1	0	0	1
1	57			2	1	81	105	1.11	208	70	136	55	1.52	27	25	107.143	24.0346	1.95	7.5	149	93	6	8042	1	3	1	86.5	23.6799	108	1.02	170	49	96	170	27	28	6.5	6.3			130	60				0	0	0	1
1	50			3	1	93	101	0.99	192	50	132	40	0.76	25	25	71.4286	26.1169	1.24	5.5	100	70	5.1	5841	3	3	1	91	25.1559	100	0.99	188	36	125	89	21	22	5.3	5.5			130	90				1	0	0	0
[truncated: 277 more rows]
[truncated: 20 more columns]
